# Supplementary material for: Integrated Transcriptome and Proteome Analysis Provides Insight into the Ribosome Inactivating Proteins in Plukenetia volubilis Seeds
Source: Int J Mol Sci. 2022 Aug 24;23(17):9562. doi: 10.3390/ijms23179562 (PMC9455912; doi:10.3390/ijms23179562)
Supplement: Supplementary file 1 [file ijms-23-09562-s001.zip]

Archive with 3 entries (2 files):
- Supplementary materials/
- Supplementary materials/Supplementary Figures.pdf
- Supplementary materials/Supplementary Tables.xlsx
