# Supplementary material for: Integrated Transcriptome and Proteome Analysis Provides Insight into the Ribosome Inactivating Proteins in Plukenetia volubilis Seeds
Source: Int J Mol Sci. 2022 Aug 24;23(17):9562. doi: 10.3390/ijms23179562 (PMC9455912; doi:10.3390/ijms23179562)
Supplement: Supplementary file 1 [file ijms-23-09562-s001.zip › Supplementary materials/Supplementary Tables.xlsx]

## Sheet: Table S1
Table S1. KEGG pathway enrichment analysis of all unigenes.
KEGG_A_class	KEGG_B_class	Pathway	Pathway ID	Count	Pathway ID
Cellular Processes	Transport and catabolism	Endocytosis	ko04144	357	ko04144
Cellular Processes	Transport and catabolism	Phagosome	ko04145	303	ko04145
Cellular Processes	Transport and catabolism	Peroxisome	ko04146	216	ko04146
Cellular Processes	Transport and catabolism	Autophagy - other eukaryotes	ko04136	70	ko04136
Environmental Information Processing	Membrane transport	ABC transporters	ko02010	70	ko02010
Environmental Information Processing	Signal transduction	Plant hormone signal transduction	ko04075	387	ko04075
Environmental Information Processing	Signal transduction	MAPK signaling pathway - plant	ko04016	306	ko04016
Environmental Information Processing	Signal transduction	Phosphatidylinositol signaling system	ko04070	127	ko04070
Genetic Information Processing	Folding, sorting and degradation	Protein processing in endoplasmic reticulum	ko04141	576	ko04141
Genetic Information Processing	Folding, sorting and degradation	Ubiquitin mediated proteolysis	ko04120	265	ko04120
Genetic Information Processing	Folding, sorting and degradation	RNA degradation	ko03018	228	ko03018
Genetic Information Processing	Folding, sorting and degradation	Proteasome	ko03050	224	ko03050
Genetic Information Processing	Folding, sorting and degradation	Protein export	ko03060	124	ko03060
Genetic Information Processing	Folding, sorting and degradation	SNARE interactions in vesicular transport	ko04130	67	ko04130
Genetic Information Processing	Folding, sorting and degradation	Sulfur relay system	ko04122	19	ko04122
Genetic Information Processing	Replication and repair	Nucleotide excision repair	ko03420	97	ko03420
Genetic Information Processing	Replication and repair	DNA replication	ko03030	84	ko03030
Genetic Information Processing	Replication and repair	Homologous recombination	ko03440	78	ko03440
Genetic Information Processing	Replication and repair	Base excision repair	ko03410	59	ko03410
Genetic Information Processing	Replication and repair	Mismatch repair	ko03430	53	ko03430
Genetic Information Processing	Replication and repair	Non-homologous end-joining	ko03450	9	ko03450
Genetic Information Processing	Transcription	Spliceosome	ko03040	500	ko03040
Genetic Information Processing	Transcription	RNA polymerase	ko03020	102	ko03020
Genetic Information Processing	Transcription	Basal transcription factors	ko03022	51	ko03022
Genetic Information Processing	Translation	Ribosome	ko03010	1234	ko03010
Genetic Information Processing	Translation	RNA transport	ko03013	452	ko03013
Genetic Information Processing	Translation	mRNA surveillance pathway	ko03015	278	ko03015
Genetic Information Processing	Translation	Ribosome biogenesis in eukaryotes	ko03008	177	ko03008
Genetic Information Processing	Translation	Aminoacyl-tRNA biosynthesis	ko00970	170	ko00970
Metabolism	Amino acid metabolism	Cysteine and methionine metabolism	ko00270	251	ko00270
Metabolism	Amino acid metabolism	Glycine, serine and threonine metabolism	ko00260	188	ko00260
Metabolism	Amino acid metabolism	Alanine, aspartate and glutamate metabolism	ko00250	163	ko00250
Metabolism	Amino acid metabolism	Arginine and proline metabolism	ko00330	149	ko00330
Metabolism	Amino acid metabolism	Valine, leucine and isoleucine degradation	ko00280	117	ko00280
Metabolism	Amino acid metabolism	Tryptophan metabolism	ko00380	111	ko00380
Metabolism	Amino acid metabolism	Phenylalanine, tyrosine and tryptophan biosynthesis	ko00400	102	ko00400
Metabolism	Amino acid metabolism	Phenylalanine metabolism	ko00360	101	ko00360
Metabolism	Amino acid metabolism	Arginine biosynthesis	ko00220	100	ko00220
Metabolism	Amino acid metabolism	Tyrosine metabolism	ko00350	95	ko00350
Metabolism	Amino acid metabolism	Lysine degradation	ko00310	85	ko00310
Metabolism	Amino acid metabolism	Valine, leucine and isoleucine biosynthesis	ko00290	61	ko00290
Metabolism	Amino acid metabolism	Histidine metabolism	ko00340	57	ko00340
Metabolism	Amino acid metabolism	Lysine biosynthesis	ko00300	39	ko00300
Metabolism	Biosynthesis of other secondary metabolites	Phenylpropanoid biosynthesis	ko00940	215	ko00940
Metabolism	Biosynthesis of other secondary metabolites	Tropane, piperidine and pyridine alkaloid biosynthesis	ko00960	62	ko00960
Metabolism	Biosynthesis of other secondary metabolites	Flavonoid biosynthesis	ko00941	55	ko00941
Metabolism	Biosynthesis of other secondary metabolites	Isoquinoline alkaloid biosynthesis	ko00950	50	ko00950
Metabolism	Biosynthesis of other secondary metabolites	Stilbenoid, diarylheptanoid and gingerol biosynthesis	ko00945	37	ko00945
Metabolism	Biosynthesis of other secondary metabolites	Monobactam biosynthesis	ko00261	32	ko00261
Metabolism	Biosynthesis of other secondary metabolites	Glucosinolate biosynthesis	ko00966	27	ko00966
Metabolism	Biosynthesis of other secondary metabolites	Indole alkaloid biosynthesis	ko00901	14	ko00901
Metabolism	Biosynthesis of other secondary metabolites	Isoflavonoid biosynthesis	ko00943	9	ko00943
Metabolism	Biosynthesis of other secondary metabolites	Betalain biosynthesis	ko00965	7	ko00965
Metabolism	Biosynthesis of other secondary metabolites	Caffeine metabolism	ko00232	6	ko00232
Metabolism	Biosynthesis of other secondary metabolites	Flavone and flavonol biosynthesis	ko00944	2	ko00944
Metabolism	Biosynthesis of other secondary metabolites	Carbapenem biosynthesis	ko00332	1	ko00332
Metabolism	Carbohydrate metabolism	Glycolysis / Gluconeogenesis	ko00010	409	ko00010
Metabolism	Carbohydrate metabolism	Starch and sucrose metabolism	ko00500	332	ko00500
Metabolism	Carbohydrate metabolism	Pyruvate metabolism	ko00620	284	ko00620
Metabolism	Carbohydrate metabolism	Amino sugar and nucleotide sugar metabolism	ko00520	273	ko00520
Metabolism	Carbohydrate metabolism	Glyoxylate and dicarboxylate metabolism	ko00630	234	ko00630
Metabolism	Carbohydrate metabolism	Citrate cycle (TCA cycle)	ko00020	232	ko00020
Metabolism	Carbohydrate metabolism	Pentose phosphate pathway	ko00030	179	ko00030
Metabolism	Carbohydrate metabolism	Fructose and mannose metabolism	ko00051	157	ko00051
Metabolism	Carbohydrate metabolism	Pentose and glucuronate interconversions	ko00040	142	ko00040
Metabolism	Carbohydrate metabolism	Galactose metabolism	ko00052	127	ko00052
Metabolism	Carbohydrate metabolism	Propanoate metabolism	ko00640	107	ko00640
Metabolism	Carbohydrate metabolism	Ascorbate and aldarate metabolism	ko00053	102	ko00053
Metabolism	Carbohydrate metabolism	Inositol phosphate metabolism	ko00562	102	ko00562
Metabolism	Carbohydrate metabolism	Butanoate metabolism	ko00650	56	ko00650
Metabolism	Carbohydrate metabolism	C5-Branched dibasic acid metabolism	ko00660	22	ko00660
Metabolism	Energy metabolism	Oxidative phosphorylation	ko00190	487	ko00190
Metabolism	Energy metabolism	Carbon fixation in photosynthetic organisms	ko00710	237	ko00710
Metabolism	Energy metabolism	Photosynthesis	ko00195	148	ko00195
Metabolism	Energy metabolism	Nitrogen metabolism	ko00910	74	ko00910
Metabolism	Energy metabolism	Sulfur metabolism	ko00920	69	ko00920
Metabolism	Energy metabolism	Photosynthesis - antenna proteins	ko00196	52	ko00196
Metabolism	Global and overview maps	Metabolic pathways	ko01100	4404	ko01100
Metabolism	Global and overview maps	Biosynthesis of secondary metabolites	ko01110	2461	ko01110
Metabolism	Global and overview maps	Carbon metabolism	ko01200	835	ko01200
Metabolism	Global and overview maps	Biosynthesis of amino acids	ko01230	709	ko01230
Metabolism	Global and overview maps	Fatty acid metabolism	ko01212	196	ko01212
Metabolism	Global and overview maps	2-Oxocarboxylic acid metabolism	ko01210	186	ko01210
Metabolism	Glycan biosynthesis and metabolism	N-Glycan biosynthesis	ko00510	89	ko00510
Metabolism	Glycan biosynthesis and metabolism	Other glycan degradation	ko00511	31	ko00511
Metabolism	Glycan biosynthesis and metabolism	Glycosylphosphatidylinositol(GPI)-anchor biosynthesis	ko00563	22	ko00563
Metabolism	Glycan biosynthesis and metabolism	Other types of O-glycan biosynthesis	ko00514	21	ko00514
Metabolism	Glycan biosynthesis and metabolism	Glycosaminoglycan degradation	ko00531	16	ko00531
Metabolism	Glycan biosynthesis and metabolism	Glycosphingolipid biosynthesis - globo and isoglobo series	ko00603	16	ko00603
Metabolism	Glycan biosynthesis and metabolism	Glycosphingolipid biosynthesis - ganglio series	ko00604	5	ko00604
Metabolism	Glycan biosynthesis and metabolism	Glycosphingolipid biosynthesis - lacto and neolacto series	ko00601	3	ko00601
Metabolism	Lipid metabolism	Glycerolipid metabolism	ko00561	161	ko00561
Metabolism	Lipid metabolism	Glycerophospholipid metabolism	ko00564	159	ko00564
Metabolism	Lipid metabolism	Fatty acid degradation	ko00071	132	ko00071
Metabolism	Lipid metabolism	Fatty acid biosynthesis	ko00061	123	ko00061
Metabolism	Lipid metabolism	Fatty acid elongation	ko00062	86	ko00062
Metabolism	Lipid metabolism	alpha-Linolenic acid metabolism	ko00592	84	ko00592
Metabolism	Lipid metabolism	Biosynthesis of unsaturated fatty acids	ko01040	77	ko01040
Metabolism	Lipid metabolism	Steroid biosynthesis	ko00100	62	ko00100
Metabolism	Lipid metabolism	Sphingolipid metabolism	ko00600	49	ko00600
Metabolism	Lipid metabolism	Cutin, suberine and wax biosynthesis	ko00073	47	ko00073
Metabolism	Lipid metabolism	Ether lipid metabolism	ko00565	43	ko00565
Metabolism	Lipid metabolism	Arachidonic acid metabolism	ko00590	41	ko00590
Metabolism	Lipid metabolism	Linoleic acid metabolism	ko00591	33	ko00591
Metabolism	Lipid metabolism	Synthesis and degradation of ketone bodies	ko00072	14	ko00072
Metabolism	Metabolism of cofactors and vitamins	Porphyrin and chlorophyll metabolism	ko00860	127	ko00860
Metabolism	Metabolism of cofactors and vitamins	Pantothenate and CoA biosynthesis	ko00770	66	ko00770
Metabolism	Metabolism of cofactors and vitamins	Ubiquinone and other terpenoid-quinone biosynthesis	ko00130	64	ko00130
Metabolism	Metabolism of cofactors and vitamins	Thiamine metabolism	ko00730	57	ko00730
Metabolism	Metabolism of cofactors and vitamins	One carbon pool by folate	ko00670	48	ko00670
Metabolism	Metabolism of cofactors and vitamins	Folate biosynthesis	ko00790	47	ko00790
Metabolism	Metabolism of cofactors and vitamins	Nicotinate and nicotinamide metabolism	ko00760	43	ko00760
Metabolism	Metabolism of cofactors and vitamins	Biotin metabolism	ko00780	38	ko00780
Metabolism	Metabolism of cofactors and vitamins	Vitamin B6 metabolism	ko00750	37	ko00750
Metabolism	Metabolism of cofactors and vitamins	Riboflavin metabolism	ko00740	34	ko00740
Metabolism	Metabolism of cofactors and vitamins	Lipoic acid metabolism	ko00785	7	ko00785
Metabolism	Metabolism of other amino acids	Glutathione metabolism	ko00480	238	ko00480
Metabolism	Metabolism of other amino acids	beta-Alanine metabolism	ko00410	110	ko00410
Metabolism	Metabolism of other amino acids	Cyanoamino acid metabolism	ko00460	81	ko00460
Metabolism	Metabolism of other amino acids	Selenocompound metabolism	ko00450	54	ko00450
Metabolism	Metabolism of other amino acids	Taurine and hypotaurine metabolism	ko00430	23	ko00430
Metabolism	Metabolism of other amino acids	Phosphonate and phosphinate metabolism	ko00440	8	ko00440
Metabolism	Metabolism of terpenoids and polyketides	Terpenoid backbone biosynthesis	ko00900	96	ko00900
Metabolism	Metabolism of terpenoids and polyketides	Carotenoid biosynthesis	ko00906	55	ko00906
Metabolism	Metabolism of terpenoids and polyketides	Diterpenoid biosynthesis	ko00904	28	ko00904
Metabolism	Metabolism of terpenoids and polyketides	Zeatin biosynthesis	ko00908	27	ko00908
Metabolism	Metabolism of terpenoids and polyketides	Monoterpenoid biosynthesis	ko00902	22	ko00902
Metabolism	Metabolism of terpenoids and polyketides	Sesquiterpenoid and triterpenoid biosynthesis	ko00909	22	ko00909
Metabolism	Metabolism of terpenoids and polyketides	Brassinosteroid biosynthesis	ko00905	19	ko00905
Metabolism	Nucleotide metabolism	Purine metabolism	ko00230	389	ko00230
Metabolism	Nucleotide metabolism	Pyrimidine metabolism	ko00240	266	ko00240
Organismal Systems	Environmental adaptation	Plant-pathogen interaction	ko04626	555	ko04626
Organismal Systems	Environmental adaptation	Circadian rhythm - plant	ko04712	92	ko04712

## Sheet: Table S2
Table S2 Most highly expressed unigenes in the Pv-1 (RPKM >1000)
id	Pv1_1_rpkm	Pv1_2_rpkm	Pv1_3_rpkm	Pv2_1_rpkm	Pv2_2_rpkm	Pv2_3_rpkm	Pv1_mean	Pv2_mean	log2(fc)	PValue	FDR	Symbol	Description	KEGG_A_class	KEGG_B_class	Pathway	K_ID	GO Component	GO Function	GO Process
Unigene0018636	15371	8720.91	8537.81	77.59	50.93	49.91	10876.6	59.4767	-7.51468	4.07534e-101	9.35605e-99	BGLU12	PREDICTED: beta-glucosidase 24 [Ricinus communis]	Metabolism;Metabolism;Metabolism;Metabolism;Metabolism	Global and overview maps;Global and overview maps;Carbohydrate metabolism;Biosynthesis of other secondary metabolites;Metabolism of other amino acids	ko01100//Metabolic pathways;ko01110//Biosynthesis of secondary metabolites;ko00500//Starch and sucrose metabolism;ko00940//Phenylpropanoid biosynthesis;ko00460//Cyanoamino acid metabolism	K01188;K01188;K01188;K01188;K01188	-	GO:0016798//hydrolase activity, acting on glycosyl bonds	GO:0008152//metabolic process
Unigene0042304	5730.67	5779.99	4283.98	221.1	151.43	179.71	5264.88	184.08	-4.838	3.14811e-66	4.10513e-64	TIP1-1	PREDICTED: aquaporin TIP1-1 [Jatropha curcas]	-	-	-	-	GO:0031224//intrinsic component of membrane	-	GO:0051234//establishment of localization
Unigene0051229	5167.01	1837.32	8305.54	353.34	370.26	334.07	5103.29	352.557	-3.8555	1.02306e-10	1.13635e-09	MLP28	PREDICTED: MLP-like protein 31 [Jatropha curcas]	-	-	-	-	-	-	-
Unigene0051647	1932.26	1342.51	4536.2	475.48	417.21	464.14	2603.66	452.277	-2.52526	0.000387899	0.00165171	--	PREDICTED: uncharacterized protein LOC8271821 isoform X1 [Ricinus communis]	-	-	-	-	-	-	-
Unigene0042677	1984.03	3282.49	1586.95	3.34	6.6	5.06	2284.49	5	-8.83573	1.68663e-132	5.39059e-130	--	-	-	-	-	-	-	-	-
Unigene0051708	2351.51	2532.32	1413.51	185.49	216.38	275.75	2099.11	225.873	-3.21619	5.6422e-17	1.07691e-15	INPS1	PREDICTED: inositol-3-phosphate synthase [Populus euphratica]	Metabolism;Metabolism	Global and overview maps;Carbohydrate metabolism	ko01100//Metabolic pathways;ko00562//Inositol phosphate metabolism	K01858;K01858	-	GO:0003824//catalytic activity	GO:0006020//inositol metabolic process;GO:0006644//phospholipid metabolic process
Unigene0009960	1946.96	2225.48	1948.39	750.95	613.57	648.17	2040.28	670.897	-1.6046	0.00711885	0.0217953	PCKR1	PREDICTED: peptidyl-prolyl cis-trans isomerase [Eucalyptus grandis]	-	-	-	-	-	GO:0016859//cis-trans isomerase activity	GO:0044267//cellular protein metabolic process
Unigene0047281	1857	444.14	3146.21	122.73	107.42	126.16	1815.78	118.77	-3.93435	1.16464e-05	6.64445e-05	RZFP34	PREDICTED: RING finger and CHY zinc finger domain-containing protein 1 isoform X1 [Jatropha curcas]	Genetic Information Processing	Folding, sorting and degradation	ko04120//Ubiquitin mediated proteolysis	K10144	-	-	-
Unigene0045162	1992.45	1984.88	1392.89	422.12	437.08	512.7	1790.07	457.3	-1.96881	1.62159e-05	9.03964e-05	PER42	PREDICTED: peroxidase 42 [Ricinus communis]	Metabolism;Metabolism;Metabolism	Global and overview maps;Global and overview maps;Biosynthesis of other secondary metabolites	ko01100//Metabolic pathways;ko01110//Biosynthesis of secondary metabolites;ko00940//Phenylpropanoid biosynthesis	K00430;K00430;K00430	-	GO:0003824//catalytic activity;GO:0043169//cation binding;GO:0046906//tetrapyrrole binding	GO:0000097//sulfur amino acid biosynthetic process;GO:0006873//cellular ion homeostasis;GO:0006970//response to osmotic stress;GO:0009746//response to hexose;GO:0019758//glycosinolate biosynthetic process;GO:0030001//metal ion transport;GO:0042044//fluid transport;GO:0042743//hydrogen peroxide metabolic process
Unigene0043380	1450.31	367.87	2940.63	16.84	14.28	15.2	1586.27	15.44	-6.68282	2.36552e-12	3.12337e-11	EXL2	PREDICTED: protein EXORDIUM-like 2 [Jatropha curcas]	-	-	-	-	-	-	-
Unigene0002244	2102.79	1076.34	1574	27.54	23.7	19.16	1584.38	23.4667	-6.07716	4.08034e-69	5.61262e-67	CAB40	PREDICTED: chlorophyll a-b binding protein of LHCII type 1 [Gossypium raimondii]	Metabolism;Metabolism	Global and overview maps;Energy metabolism	ko01100//Metabolic pathways;ko00196//Photosynthesis - antenna proteins	K08912;K08912	GO:0009521//photosystem;GO:0031224//intrinsic component of membrane	GO:0043169//cation binding;GO:0046906//tetrapyrrole binding	GO:0006091//generation of precursor metabolites and energy;GO:0006464//cellular protein modification process
Unigene0028325	873.21	1225.1	1726.95	1.42	2.31	1.62	1275.09	1.78333	-9.04463	1.00657e-22	2.75286e-21	BNM2A	PREDICTED: BURP domain-containing protein BNM2A-like [Juglans regia]	-	-	-	-	-	-	-
Unigene0009962	1379.97	1448.6	867.18	116.26	110.46	142.65	1231.92	123.123	-3.32273	8.83161e-22	2.31626e-20	EARLI1	PREDICTED: 14 kDa proline-rich protein DC2.15-like [Brassica napus]	-	-	-	-	-	-	-
Unigene0000529	1168.94	1122.11	1134.62	10.21	7.27	6.23	1141.89	7.90333	-7.17475	6.47976e-180	3.15284e-177	CAB21	PREDICTED: chlorophyll a-b binding protein of LHCII type 1 [Ricinus communis]	Metabolism;Metabolism	Global and overview maps;Energy metabolism	ko01100//Metabolic pathways;ko00196//Photosynthesis - antenna proteins	K08912;K08912	GO:0009521//photosystem;GO:0031224//intrinsic component of membrane	GO:0043169//cation binding;GO:0046906//tetrapyrrole binding	GO:0006091//generation of precursor metabolites and energy;GO:0006464//cellular protein modification process
Unigene0044646	1149.96	1250.81	930.3	351.07	346.55	402.24	1110.36	366.62	-1.59867	0.00806316	0.0242423	EF1	elongation factor 1-alpha [Plukenetia volubilis]	Genetic Information Processing	Translation	ko03013//RNA transport	K03231	GO:0044424//intracellular part	GO:0008135//translation factor activity, RNA binding;GO:0016772//transferase activity, transferring phosphorus-containing groups;GO:0017111//nucleoside-triphosphatase activity;GO:0032550//purine ribonucleoside binding	GO:0034645//cellular macromolecule biosynthetic process
Unigene0039837	1057.24	465.79	1727.01	262.01	211.59	204.46	1083.35	226.02	-2.26097	0.005245	0.0167356	DRM1	PREDICTED: histone H3.v1 isoform X6 [Ricinus communis]	-	-	-	-	-	-	-
Unigene0006989	1323.66	1058.98	861.55	4.69	2.85	1.75	1081.4	3.09667	-8.44796	4.4274e-115	1.20278e-112	TPRP-F1	PREDICTED: 36.4 kDa proline-rich protein-like [Gossypium arboreum]	-	-	-	-	-	-	-
Unigene0007377	971.46	1417.38	705.34	46.92	41.53	45.13	1031.39	44.5267	-4.53378	3.51655e-42	2.27009e-40	TPRP-F1	PREDICTED: 36.4 kDa proline-rich protein-like [Malus domestica]	-	-	-	-	-	-	-

## Sheet: Table S3
Table S3 Most highly expressed unigenes in the Pv-2 (RPKM >1000)
id	Pv1_1_rpkm	Pv1_2_rpkm	Pv1_3_rpkm	Pv2_1_rpkm	Pv2_2_rpkm	Pv2_3_rpkm	Pv1_mean	Pv2_mean	log2(fc)	PValue	FDR	Symbol	Description	KEGG_A_class	KEGG_B_class	Pathway	K_ID	GO Component	GO Function	GO Process
Unigene0000208	177.29	249.43	235.98	133820	134940	159083	220.9	142614	9.33451	0	0	AAG	preproricin, partial [Ricinus communis]	-	-	-	-	-	GO:0016787//hydrolase activity	-
Unigene0000207	188.5	233.49	238.95	132530	141269	151847	220.313	141882	9.33092	0	0	AAG	PREDICTED: ricin-like [Ricinus communis]	-	-	-	-	-	GO:0016787//hydrolase activity	-
Unigene0003223	77.91	103.59	97.51	66232.9	70743.2	76749.6	93.0033	71241.9	9.58123	0	0	--	PREDICTED: 2S albumin-like [Ricinus communis]	-	-	-	-	GO:0005773//vacuole	-	-
Unigene0000209	84.68	101.26	104.64	56120.4	58023.7	67772.1	96.86	60638.7	9.29012	0	0	AAG	PREDICTED: ricin-like [Ricinus communis]	-	-	-	-	-	GO:0016787//hydrolase activity	-
Unigene0048787	46.87	63.6	63.71	47510.2	39432	35819.4	58.06	40920.5	9.46106	0	0	LEGB	PREDICTED: legumin B [Ricinus communis]	-	-	-	-	-	-	-
Unigene0010856	45.31	60.31	60.59	42607.6	36365.4	35230.5	55.4033	38067.8	9.42438	0	0	LEGA	PREDICTED: legumin A [Ricinus communis]	-	-	-	-	-	-	-
Unigene0000159	41.35	56.66	56.35	17539	24295.8	21121.2	51.4533	20985.3	8.6719	0	0	USPL1	PREDICTED: BURP domain protein USPL1-like [Nicotiana tabacum]	-	-	-	-	-	-	-
Unigene0049069	21.96	27.23	25.9	18565.1	19627.4	11869.3	25.03	16687.3	9.38088	0	0	--	PREDICTED: 2S albumin-like [Ricinus communis]	-	-	-	-	GO:0005773//vacuole	-	-
Unigene0010858	17.45	22.18	23.96	13313.5	14561.7	15393.4	21.1967	14422.9	9.41031	0	0	LEGA	legumin A precursor [Ricinus communis]	-	-	-	-	-	-	-
Unigene0046600	13.79	14.66	16.17	12705.8	9809.09	11366.5	14.8733	11293.8	9.56859	0	0	--	PREDICTED: 2S albumin-like [Ricinus communis]	-	-	-	-	-	-	-
Unigene0011183	9.34	10.08	11.93	6923.5	8166.3	8460.42	10.45	7850.07	9.55306	0	0	--	PREDICTED: 2S albumin-like [Ricinus communis]	-	-	-	-	GO:0005773//vacuole	-	-
Unigene0048736	6.59	7.84	7.53	5299.47	4421.57	4937.71	7.32	4886.25	9.38267	0	0	--	PREDICTED: 2S albumin [Ricinus communis]	-	-	-	-	-	-	-
Unigene0012386	40.27	27.96	39.18	4467.52	3916.43	3766.39	35.8033	4050.11	6.82172	0	0	GEL	PREDICTED: ribosome-inactivating protein gelonin [Ricinus communis]	-	-	-	-	-	GO:0016798//hydrolase activity, acting on glycosyl bonds	GO:0008152//metabolic process
Unigene0043954	3.91	4.41	6.1	3707.95	4425.89	2289.96	4.80667	3474.6	9.49759	1.30429e-297	1.28849e-294	--	PREDICTED: uncharacterized protein LOC8267564 [Ricinus communis]	-	-	-	-	-	-	-
Unigene0044456	192.35	24.37	405.13	3449.28	4496.32	3930.2	207.283	3958.6	3.98926	3.95588e-07	2.8544e-06	--	PREDICTED: cold and drought-regulated protein CORA-like [Ricinus communis]	-	-	-	-	-	-	-
Unigene0000172	3.62	4.64	4.54	2859.25	2928.92	3723.64	4.26667	3170.6	9.53743	0	0	AAG	PREDICTED: ricin-like [Ricinus communis]	-	-	-	-	-	-	-
Unigene0044512	3.99	6.62	8.27	3840.56	4755.05	4020.11	6.29333	4205.24	8.89656	1.0549e-26	3.58601e-25	--	-	-	-	-	-	-	-	-
Unigene0000225	366.26	208.48	333.81	2059.44	3089.84	2523.93	302.85	2557.74	3.07819	1.04834e-64	1.29455e-62	--	PREDICTED: glycine-rich protein HC1-like [Ricinus communis]	-	-	-	-	-	-	-
Unigene0044871	2.73	3.6	2.95	2493.78	2154.48	2302.42	3.09333	2316.89	9.54881	0	0	At4g25140	14.3 kDa oleosin [Jatropha curcas]	-	-	-	-	GO:0005811//lipid particle;GO:0031224//intrinsic component of membrane	-	-
Unigene0019330	2.95	3.17	3.59	1754.16	1823.24	2294.09	3.23667	1957.16	9.24004	0	0	--	-	-	-	-	-	-	-	-
Unigene0044513	2.52	3.38	5.94	2248.36	2636.56	2603.72	3.94667	2496.21	8.85664	5.32193e-46	3.89877e-44	--	PREDICTED: cold and drought-regulated protein CORA [Ricinus communis]	-	-	-	-	-	-	-
Unigene0049803	2.34	2.52	3.09	1489.2	1691.8	1756.34	2.65	1645.78	9.27856	0	0	AMP2-1	PREDICTED: vicilin-like antimicrobial peptides 2-2 [Ricinus communis]	-	-	-	-	-	-	-
Unigene0028565	1.95	2.88	2.87	1413.44	1695.43	1659.88	2.56667	1589.58	9.27454	0	0	MATP6-A	oleosin 18.2 kDa-like [Jatropha curcas]	-	-	-	-	GO:0005811//lipid particle;GO:0031224//intrinsic component of membrane	-	-
Unigene0044374	1.72	2.47	1.95	1471.37	1743.48	1766.06	2.04667	1660.3	9.34064	6.46592e-238	4.6842e-235	AMP2-2	PREDICTED: vicilin-like antimicrobial peptides 2-2 [Ricinus communis]	-	-	-	-	-	-	-
Unigene0050906	1.88	1.47	2.01	1187.02	1276.63	1277.78	1.78667	1247.14	9.44714	0	0	MATP7	oleosin2 [Plukenetia volubilis]	-	-	-	-	GO:0031224//intrinsic component of membrane	-	-
Unigene0033650	1.87	1.52	2.44	1211.89	1216.62	1095.46	1.94333	1174.66	9.23949	0	0	TIP3-2	PREDICTED: probable aquaporin TIP3-2 [Ricinus communis]	-	-	-	-	GO:0031224//intrinsic component of membrane	-	GO:0051234//establishment of localization
Unigene0048206	110.05	106.49	72.76	1017.64	1150.94	1272.97	96.4333	1147.18	3.57242	1.27767e-135	4.43106e-133	At4g34880	Amidase domain-containing protein [Cephalotus follicularis]	Metabolism;Metabolism;Metabolism	Amino acid metabolism;Amino acid metabolism;Amino acid metabolism	ko00330//Arginine and proline metabolism;ko00380//Tryptophan metabolism;ko00360//Phenylalanine metabolism	K01426;K01426;K01426	-	GO:0016879//ligase activity, forming carbon-nitrogen bonds	-

## Sheet: Table S4
Table S4. GO enrichment analysis of all DEGs.
GO ID	Level 1	GO terms	Pv1-vs-Pv2 (2336)	All (11251)	pvalue	p.adjust
GO:0006259	Biological process	DNA metabolic process	189	480	2.08795e-13	3.08182e-10
GO:0007049	Biological process	cell cycle	138	335	8.98608e-12	5.997e-09
GO:0007017	Biological process	microtubule-based process	75	150	1.2189e-11	5.997e-09
GO:0022402	Biological process	cell cycle process	100	229	1.41366e-10	5.2164e-08
GO:0051301	Biological process	cell division	60	123	4.54215e-09	1.34084e-06
GO:0000278	Biological process	mitotic cell cycle	59	126	4.05027e-08	9.24552e-06
GO:1903047	Biological process	mitotic cell cycle process	54	112	4.38473e-08	9.24552e-06
GO:0051276	Biological process	chromosome organization	156	451	7.65015e-07	0.000141145
GO:0032506	Biological process	cytokinetic process	41	85	1.76323e-06	0.00028917
GO:0000910	Biological process	cytokinesis	43	92	2.85892e-06	0.000421976
GO:1902410	Biological process	mitotic cytokinetic process	39	82	4.82643e-06	0.000647619
GO:0048519	Biological process	negative regulation of biological process	117	331	5.68202e-06	0.000698889
GO:0060255	Biological process	regulation of macromolecule metabolic process	547	1913	8.12219e-06	0.00092218
GO:0009892	Biological process	negative regulation of metabolic process	107	301	1.05646e-05	0.00105011
GO:0006260	Biological process	DNA replication	46	105	1.13833e-05	0.00105011
GO:0018022	Biological process	peptidyl-lysine methylation	42	93	1.0871e-05	0.00105011
GO:0061640	Biological process	cytoskeleton-dependent cytokinesis	40	88	1.4454e-05	0.00125494
GO:0016569	Biological process	covalent chromatin modification	86	234	1.84033e-05	0.00144457
GO:0043414	Biological process	macromolecule methylation	71	185	1.85955e-05	0.00144457
GO:0032259	Biological process	methylation	73	192	2.07547e-05	0.00145876
GO:0034968	Biological process	histone lysine methylation	41	92	2.03884e-05	0.00145876
GO:0000281	Biological process	mitotic cytokinesis	39	87	2.72887e-05	0.00183082
GO:0051052	Biological process	regulation of DNA metabolic process	32	67	3.01541e-05	0.00193511
GO:0016568	Biological process	chromatin modification	93	263	4.87187e-05	0.0029962
GO:0006325	Biological process	chromatin organization	128	384	5.29934e-05	0.00312873
GO:0006304	Biological process	DNA modification	32	69	6.23978e-05	0.00341108
GO:0006305	Biological process	DNA alkylation	32	69	6.23978e-05	0.00341108
GO:0048285	Biological process	organelle fission	42	100	8.86647e-05	0.0046739
GO:0010564	Biological process	regulation of cell cycle process	20	37	0.000108742	0.00553458
GO:0006464	Biological process	cellular protein modification process	646	2341	0.000123727	0.00608738
GO:0019222	Biological process	regulation of metabolic process	641	2323	0.000132924	0.00632891
GO:0016570	Biological process	histone modification	80	226	0.000152279	0.00702387
GO:0006479	Biological process	protein methylation	56	148	0.000208891	0.00934312
GO:0016571	Biological process	histone methylation	55	145	0.00022004	0.00955234
GO:0000272	Biological process	polysaccharide catabolic process	34	79	0.00023041	0.00971674
GO:0036211	Biological process	protein modification process	647	2358	0.000238375	0.00977336
GO:0000280	Biological process	nuclear division	38	92	0.000283191	0.011297
GO:0016052	Biological process	carbohydrate catabolic process	34	80	0.000307251	0.0119343
GO:0008213	Biological process	protein alkylation	56	152	0.000458658	0.0173584
GO:0048523	Biological process	negative regulation of cellular process	42	107	0.000511584	0.0188774
GO:0007346	Biological process	regulation of mitotic cell cycle	14	25	0.000738793	0.0265965
GO:0051302	Biological process	regulation of cell division	8	11	0.00103238	0.0362809
GO:0010468	Biological process	regulation of gene expression	452	1638	0.0014371	0.0448393
GO:0016310	Biological process	phosphorylation	182	611	0.0014563	0.0448393
GO:0031324	Biological process	negative regulation of cellular metabolic process	35	89	0.00138577	0.0448393
GO:0009799	Biological process	specification of symmetry	24	55	0.00145819	0.0448393
GO:0048444	Biological process	floral organ morphogenesis	12	21	0.00140043	0.0448393
GO:0048563	Biological process	post-embryonic organ morphogenesis	12	21	0.00140043	0.0448393
GO:0003002	Biological process	regionalization	39	103	0.00176253	0.0530919
GO:0048449	Biological process	floral organ formation	11	19	0.00192682	0.0568798
GO:0048437	Biological process	floral organ development	32	81	0.00199413	0.0577126
GO:0006468	Biological process	protein phosphorylation	159	532	0.00242051	0.0629281
GO:0050790	Biological process	regulation of catalytic activity	74	224	0.00239254	0.0629281
GO:0010466	Biological process	negative regulation of peptidase activity	8	12	0.00243015	0.0629281
GO:0030162	Biological process	regulation of proteolysis	8	12	0.00243015	0.0629281
GO:0045861	Biological process	negative regulation of proteolysis	8	12	0.00243015	0.0629281
GO:0052547	Biological process	regulation of peptidase activity	8	12	0.00243015	0.0629281
GO:0051726	Biological process	regulation of cell cycle	31	79	0.00263159	0.0669694
GO:0031401	Biological process	positive regulation of protein modification process	51	146	0.00301914	0.0730533
GO:0032270	Biological process	positive regulation of cellular protein metabolic process	51	146	0.00301914	0.0730533
GO:0051247	Biological process	positive regulation of protein metabolic process	51	146	0.00301914	0.0730533
GO:0043412	Biological process	macromolecule modification	698	2624	0.00398352	0.0861137
GO:0065009	Biological process	regulation of molecular function	77	239	0.00414233	0.0861137
GO:0010604	Biological process	positive regulation of macromolecule metabolic process	51	148	0.00413718	0.0861137
GO:0032147	Biological process	activation of protein kinase activity	49	141	0.00403914	0.0861137
GO:0033674	Biological process	positive regulation of kinase activity	49	141	0.00403914	0.0861137
GO:0045860	Biological process	positive regulation of protein kinase activity	49	141	0.00403914	0.0861137
GO:0051347	Biological process	positive regulation of transferase activity	49	141	0.00403914	0.0861137
GO:0018205	Biological process	peptidyl-lysine modification	48	137	0.00367224	0.0861137
GO:0048646	Biological process	anatomical structure formation involved in morphogenesis	27	68	0.00397408	0.0861137
GO:0032392	Biological process	DNA geometric change	18	40	0.00369785	0.0861137
GO:0048509	Biological process	regulation of meristem development	47	135	0.00460885	0.0944813
GO:0009888	Biological process	tissue development	116	382	0.00503952	0.0956567
GO:0001934	Biological process	positive regulation of protein phosphorylation	49	143	0.0055086	0.0956567
GO:0007389	Biological process	pattern specification process	49	143	0.0055086	0.0956567
GO:0010562	Biological process	positive regulation of phosphorus metabolic process	49	143	0.0055086	0.0956567
GO:0042327	Biological process	positive regulation of phosphorylation	49	143	0.0055086	0.0956567
GO:0045937	Biological process	positive regulation of phosphate metabolic process	49	143	0.0055086	0.0956567
GO:0045892	Biological process	negative regulation of transcription, DNA-templated	25	63	0.00550869	0.0956567
GO:1903507	Biological process	negative regulation of nucleic acid-templated transcription	25	63	0.00550869	0.0956567
GO:0044770	Biological process	cell cycle phase transition	11	21	0.00547019	0.0956567
GO:0044772	Biological process	mitotic cell cycle phase transition	11	21	0.00547019	0.0956567
GO:1901987	Biological process	regulation of cell cycle phase transition	11	21	0.00547019	0.0956567
GO:1901990	Biological process	regulation of mitotic cell cycle phase transition	11	21	0.00547019	0.0956567
GO:0051346	Biological process	negative regulation of hydrolase activity	8	13	0.00496301	0.0956567
GO:0006606	Biological process	protein import into nucleus	7	11	0.00673724	0.110491
GO:0034504	Biological process	protein localization to nucleus	7	11	0.00673724	0.110491
GO:0044744	Biological process	protein targeting to nucleus	7	11	0.00673724	0.110491
GO:0051170	Biological process	nuclear import	7	11	0.00673724	0.110491
GO:1902593	Biological process	single-organism nuclear import	7	11	0.00673724	0.110491
GO:0043549	Biological process	regulation of kinase activity	53	159	0.0074887	0.116351
GO:0045859	Biological process	regulation of protein kinase activity	53	159	0.0074887	0.116351
GO:0051338	Biological process	regulation of transferase activity	53	159	0.0074887	0.116351
GO:0006342	Biological process	chromatin silencing	24	61	0.00731165	0.116351
GO:0045814	Biological process	negative regulation of gene expression, epigenetic	24	61	0.00731165	0.116351
GO:0050789	Biological process	regulation of biological process	940	3604	0.00762254	0.117197
GO:0043085	Biological process	positive regulation of catalytic activity	50	149	0.00798702	0.120294
GO:0044093	Biological process	positive regulation of molecular function	50	149	0.00798702	0.120294
GO:2000113	Biological process	negative regulation of cellular macromolecule biosynthetic process	26	68	0.00828235	0.122912
GO:0071103	Biological process	DNA conformation change	21	52	0.00832738	0.122912
GO:0042325	Biological process	regulation of phosphorylation	55	167	0.00855592	0.125035
GO:0051253	Biological process	negative regulation of RNA metabolic process	25	65	0.00873817	0.125219
GO:1902679	Biological process	negative regulation of RNA biosynthetic process	25	65	0.00873817	0.125219
GO:1902589	Biological process	single-organism organelle organization	148	508	0.0090601	0.128584
GO:0006796	Biological process	phosphate-containing compound metabolic process	728	2768	0.00954657	0.134197
GO:0009943	Biological process	adaxial/abaxial axis specification	14	31	0.00963822	0.134208
GO:0001932	Biological process	regulation of protein phosphorylation	54	165	0.0104306	0.138735
GO:0031325	Biological process	positive regulation of cellular metabolic process	52	158	0.0104931	0.138735
GO:0018193	Biological process	peptidyl-amino acid modification	50	151	0.0105273	0.138735
GO:0006974	Biological process	cellular response to DNA damage stimulus	40	116	0.0101046	0.138735
GO:0009790	Biological process	embryo development	26	69	0.0102499	0.138735
GO:0045934	Biological process	negative regulation of nucleobase-containing compound metabolic process	26	69	0.0102499	0.138735
GO:0048507	Biological process	meristem development	81	262	0.0106278	0.13882
GO:0043086	Biological process	negative regulation of catalytic activity	9	17	0.0108466	0.140434
GO:0010605	Biological process	negative regulation of macromolecule metabolic process	70	223	0.0115812	0.148642
GO:0009890	Biological process	negative regulation of biosynthetic process	27	73	0.0118348	0.150588
GO:0010558	Biological process	negative regulation of macromolecule biosynthetic process	26	70	0.0125803	0.156038
GO:0031327	Biological process	negative regulation of cellular biosynthetic process	26	70	0.0125803	0.156038
GO:0051172	Biological process	negative regulation of nitrogen compound metabolic process	26	70	0.0125803	0.156038
GO:0019220	Biological process	regulation of phosphate metabolic process	56	175	0.0149235	0.18055
GO:0051174	Biological process	regulation of phosphorus metabolic process	56	175	0.0149235	0.18055
GO:0051321	Biological process	meiotic cell cycle	19	48	0.01491	0.18055
GO:0009793	Biological process	embryo development ending in seed dormancy	21	55	0.0169006	0.201167
GO:0000725	Biological process	recombinational repair	9	18	0.0170365	0.201167
GO:0008033	Biological process	tRNA processing	9	18	0.0170365	0.201167
GO:0032269	Biological process	negative regulation of cellular protein metabolic process	10	21	0.0180141	0.207725
GO:0044092	Biological process	negative regulation of molecular function	10	21	0.0180141	0.207725
GO:0051248	Biological process	negative regulation of protein metabolic process	10	21	0.0180141	0.207725
GO:0006261	Biological process	DNA-dependent DNA replication	18	46	0.0198991	0.227682
GO:0006793	Biological process	phosphorus metabolic process	743	2853	0.0207179	0.235228
GO:0009933	Biological process	meristem structural organization	26	73	0.0222024	0.248263
GO:0048532	Biological process	anatomical structure arrangement	26	73	0.0222024	0.248263
GO:0009798	Biological process	axis specification	15	37	0.0229523	0.254719
GO:0009955	Biological process	adaxial/abaxial pattern specification	14	34	0.0238901	0.263147
GO:0033044	Biological process	regulation of chromosome organization	5	8	0.0251498	0.274971
GO:0048522	Biological process	positive regulation of cellular process	57	184	0.0271925	0.295119
GO:0010087	Biological process	phloem or xylem histogenesis	15	38	0.029532	0.318169
GO:0071555	Biological process	cell wall organization	75	251	0.0298026	0.318758
GO:0031399	Biological process	regulation of protein modification process	87	296	0.0308218	0.327287
GO:1903046	Biological process	meiotic cell cycle process	17	45	0.0331147	0.349123
GO:0007067	Biological process	mitotic nuclear division	4	6	0.0351348	0.357648
GO:0007349	Biological process	cellularization	4	6	0.0351348	0.357648
GO:0009965	Biological process	leaf morphogenesis	4	6	0.0351348	0.357648
GO:0010065	Biological process	primary meristem tissue development	4	6	0.0351348	0.357648
GO:0048508	Biological process	embryonic meristem development	4	6	0.0351348	0.357648
GO:0060249	Biological process	anatomical structure homeostasis	9	20	0.0364189	0.368181
GO:0010629	Biological process	negative regulation of gene expression	60	198	0.0367772	0.369273
GO:0006281	Biological process	DNA repair	36	112	0.0412767	0.411651
GO:0016458	Biological process	gene silencing	58	192	0.0417888	0.413962
GO:0080090	Biological process	regulation of primary metabolic process	245	908	0.0428762	0.421902
GO:1990066	Biological process	energy quenching	5	9	0.0452964	0.442765
GO:0046434	Biological process	organophosphate catabolic process	3	4	0.0481458	0.464466
GO:1901292	Biological process	nucleoside phosphate catabolic process	3	4	0.0481458	0.464466
GO:0065007	Biological process	biological regulation	1019	3994	0.0502518	0.476814
GO:0000723	Biological process	telomere maintenance	8	18	0.0513641	0.476814
GO:0006558	Biological process	L-phenylalanine metabolic process	8	18	0.0513641	0.476814
GO:0032200	Biological process	telomere organization	8	18	0.0513641	0.476814
GO:1902221	Biological process	erythrose 4-phosphate/phosphoenolpyruvate family amino acid metabolic process	8	18	0.0513641	0.476814
GO:0032508	Biological process	DNA duplex unwinding	6	12	0.0499161	0.476814
GO:0009886	Biological process	post-embryonic morphogenesis	37	118	0.0550533	0.482508
GO:0009813	Biological process	flavonoid biosynthetic process	22	65	0.0577489	0.482508
GO:0044786	Biological process	cell cycle DNA replication	16	44	0.0534948	0.482508
GO:0000075	Biological process	cell cycle checkpoint	2	2	0.0601501	0.482508
GO:0000912	Biological process	assembly of actomyosin apparatus involved in cytokinesis	2	2	0.0601501	0.482508
GO:0006656	Biological process	phosphatidylcholine biosynthetic process	2	2	0.0601501	0.482508
GO:0008105	Biological process	asymmetric protein localization	2	2	0.0601501	0.482508
GO:0008544	Biological process	epidermis development	2	2	0.0601501	0.482508
GO:0009166	Biological process	nucleotide catabolic process	2	2	0.0601501	0.482508
GO:0009913	Biological process	epidermal cell differentiation	2	2	0.0601501	0.482508
GO:0010026	Biological process	trichome differentiation	2	2	0.0601501	0.482508
GO:0010090	Biological process	trichome morphogenesis	2	2	0.0601501	0.482508
GO:0015837	Biological process	amine transport	2	2	0.0601501	0.482508
GO:0015843	Biological process	methylammonium transport	2	2	0.0601501	0.482508
GO:0019395	Biological process	fatty acid oxidation	2	2	0.0601501	0.482508
GO:0019627	Biological process	urea metabolic process	2	2	0.0601501	0.482508
GO:0019747	Biological process	regulation of isoprenoid metabolic process	2	2	0.0601501	0.482508
GO:0031128	Biological process	developmental induction	2	2	0.0601501	0.482508
GO:0034440	Biological process	lipid oxidation	2	2	0.0601501	0.482508
GO:0034982	Biological process	mitochondrial protein processing	2	2	0.0601501	0.482508
GO:0042780	Biological process	tRNA 3'-end processing	2	2	0.0601501	0.482508
GO:0046470	Biological process	phosphatidylcholine metabolic process	2	2	0.0601501	0.482508
GO:0048236	Biological process	plant-type spore development	2	2	0.0601501	0.482508
GO:0090626	Biological process	plant epidermis morphogenesis	2	2	0.0601501	0.482508
GO:1902407	Biological process	assembly of actomyosin apparatus involved in mitotic cytokinesis	2	2	0.0601501	0.482508
GO:0006310	Biological process	DNA recombination	19	55	0.0616059	0.491515
GO:0007059	Biological process	chromosome segregation	21	62	0.0622739	0.494174
GO:0019219	Biological process	regulation of nucleobase-containing compound metabolic process	146	532	0.0632851	0.499512
GO:0071554	Biological process	cell wall organization or biogenesis	100	356	0.0661438	0.509217
GO:0006897	Biological process	endocytosis	4	7	0.0662396	0.509217
GO:0045786	Biological process	negative regulation of cell cycle	4	7	0.0662396	0.509217
GO:0048366	Biological process	leaf development	4	7	0.0662396	0.509217
GO:0051783	Biological process	regulation of nuclear division	4	7	0.0662396	0.509217
GO:0051336	Biological process	regulation of hydrolase activity	20	59	0.0671938	0.513876
GO:0009812	Biological process	flavonoid metabolic process	29	91	0.0684028	0.520425
GO:0001510	Biological process	RNA methylation	8	19	0.0702117	0.531448
GO:0015696	Biological process	ammonium transport	7	16	0.0727226	0.547646
GO:0006817	Biological process	phosphate ion transport	6	13	0.0739539	0.554091
GO:0032268	Biological process	regulation of cellular protein metabolic process	111	401	0.0780818	0.578513
GO:0051246	Biological process	regulation of protein metabolic process	111	401	0.0780818	0.578513
GO:0046488	Biological process	phosphatidylinositol metabolic process	18	53	0.0783893	0.578513
GO:0045229	Biological process	external encapsulating structure organization	128	468	0.0840776	0.610037
GO:0040029	Biological process	regulation of gene expression, epigenetic	37	122	0.0845869	0.610037
GO:0010154	Biological process	fruit development	21	64	0.0839666	0.610037
GO:0048316	Biological process	seed development	21	64	0.0839666	0.610037
GO:0000226	Biological process	microtubule cytoskeleton organization	19	57	0.0847273	0.610037
GO:0031323	Biological process	regulation of cellular metabolic process	253	957	0.0851588	0.610167
GO:0034645	Biological process	cellular macromolecule biosynthetic process	495	1919	0.0897399	0.639885
GO:0008643	Biological process	carbohydrate transport	11	30	0.0944818	0.670457
GO:0051552	Biological process	flavone metabolic process	13	37	0.0980866	0.673537
GO:0051553	Biological process	flavone biosynthetic process	13	37	0.0980866	0.673537
GO:0007088	Biological process	regulation of mitotic nuclear division	3	5	0.0985664	0.673537
GO:0015850	Biological process	organic hydroxy compound transport	3	5	0.0985664	0.673537
GO:0031056	Biological process	regulation of histone modification	3	5	0.0985664	0.673537
GO:1902275	Biological process	regulation of chromatin organization	3	5	0.0985664	0.673537
GO:1903308	Biological process	regulation of chromatin modification	3	5	0.0985664	0.673537
GO:2001252	Biological process	positive regulation of chromosome organization	3	5	0.0985664	0.673537
GO:0009690	Biological process	cytokinin metabolic process	6	14	0.103441	0.70359
GO:0010016	Biological process	shoot system morphogenesis	5	11	0.107114	0.710396
GO:0048645	Biological process	organ formation	5	11	0.107114	0.710396
GO:0006569	Biological process	tryptophan catabolic process	4	8	0.107329	0.710396
GO:0009074	Biological process	aromatic amino acid family catabolic process	4	8	0.107329	0.710396
GO:0042436	Biological process	indole-containing compound catabolic process	4	8	0.107329	0.710396
GO:0046218	Biological process	indolalkylamine catabolic process	4	8	0.107329	0.710396
GO:0009808	Biological process	lignin metabolic process	9	24	0.110146	0.725781
GO:0015833	Biological process	peptide transport	14	42	0.126795	0.831778
GO:0070192	Biological process	chromosome organization involved in meiotic cell cycle	7	18	0.128255	0.837633
GO:0044702	Biological process	single organism reproductive process	93	342	0.137303	0.886028
GO:0006825	Biological process	copper ion transport	9	25	0.136323	0.886028
GO:0010212	Biological process	response to ionizing radiation	6	15	0.138067	0.886028
GO:0019852	Biological process	L-ascorbic acid metabolic process	6	15	0.138067	0.886028
GO:0006475	Biological process	internal protein amino acid acetylation	2	3	0.150954	0.898422
GO:0008645	Biological process	hexose transport	2	3	0.150954	0.898422
GO:0009087	Biological process	methionine catabolic process	2	3	0.150954	0.898422
GO:0015749	Biological process	monosaccharide transport	2	3	0.150954	0.898422
GO:0015780	Biological process	nucleotide-sugar transport	2	3	0.150954	0.898422
GO:0015918	Biological process	sterol transport	2	3	0.150954	0.898422
GO:0016573	Biological process	histone acetylation	2	3	0.150954	0.898422
GO:0018393	Biological process	internal peptidyl-lysine acetylation	2	3	0.150954	0.898422
GO:0018394	Biological process	peptidyl-lysine acetylation	2	3	0.150954	0.898422
GO:0030855	Biological process	epithelial cell differentiation	2	3	0.150954	0.898422
GO:0031058	Biological process	positive regulation of histone modification	2	3	0.150954	0.898422
GO:0031060	Biological process	regulation of histone methylation	2	3	0.150954	0.898422
GO:0031062	Biological process	positive regulation of histone methylation	2	3	0.150954	0.898422
GO:0036079	Biological process	purine nucleotide-sugar transport	2	3	0.150954	0.898422
GO:0043628	Biological process	ncRNA 3'-end processing	2	3	0.150954	0.898422
GO:0045787	Biological process	positive regulation of cell cycle	2	3	0.150954	0.898422
GO:0046890	Biological process	regulation of lipid biosynthetic process	2	3	0.150954	0.898422
GO:1903310	Biological process	positive regulation of chromatin modification	2	3	0.150954	0.898422
GO:0000819	Biological process	sister chromatid segregation	4	9	0.156956	0.908498
GO:0006661	Biological process	phosphatidylinositol biosynthetic process	4	9	0.156956	0.908498
GO:0007062	Biological process	sister chromatid cohesion	4	9	0.156956	0.908498
GO:0009310	Biological process	amine catabolic process	4	9	0.156956	0.908498
GO:0018904	Biological process	ether metabolic process	4	9	0.156956	0.908498
GO:0042402	Biological process	cellular biogenic amine catabolic process	4	9	0.156956	0.908498
GO:0098813	Biological process	nuclear chromosome segregation	4	9	0.156956	0.908498
GO:0001708	Biological process	cell fate specification	3	6	0.161998	0.91965
GO:0006306	Biological process	DNA methylation	3	6	0.161998	0.91965
GO:0010948	Biological process	negative regulation of cell cycle process	3	6	0.161998	0.91965
GO:0031124	Biological process	mRNA 3'-end processing	3	6	0.161998	0.91965
GO:0044728	Biological process	DNA methylation or demethylation	3	6	0.161998	0.91965
GO:0009059	Biological process	macromolecule biosynthetic process	515	2025	0.162717	0.920191
GO:0042440	Biological process	pigment metabolic process	19	62	0.164562	0.927075
GO:0090501	Biological process	RNA phosphodiester bond hydrolysis	20	66	0.170456	0.956625
GO:0048229	Biological process	gametophyte development	38	134	0.174525	0.975754
GO:0008150	Biological process	biological_process	3987	16255	1	1
GO:0008152	Biological process	metabolic process	3205	13208	0.949204	1
GO:0009987	Biological process	cellular process	2741	11466	0.997908	1
GO:0071704	Biological process	organic substance metabolic process	2387	10247	0.999999	1
GO:0044699	Biological process	single-organism process	2224	9300	0.983013	1
GO:0044237	Biological process	cellular metabolic process	2101	9168	1	1
GO:0043170	Biological process	macromolecule metabolic process	1897	7713	0.432284	1
GO:0044238	Biological process	primary metabolic process	1857	8031	0.999982	1
GO:0044763	Biological process	single-organism cellular process	1446	6518	1	1
GO:0044260	Biological process	cellular macromolecule metabolic process	1423	5756	0.34171	1
GO:0044710	Biological process	single-organism metabolic process	1336	5966	0.999999	1
GO:0019538	Biological process	protein metabolic process	895	3853	0.98517	1
GO:0009058	Biological process	biosynthetic process	801	3748	1	1
GO:0010467	Biological process	gene expression	781	3248	0.769093	1
GO:0006807	Biological process	nitrogen compound metabolic process	771	3668	1	1
GO:0044267	Biological process	cellular protein metabolic process	768	3315	0.980807	1
GO:1901576	Biological process	organic substance biosynthetic process	759	3412	0.999797	1
GO:0044249	Biological process	cellular biosynthetic process	729	3437	1	1
GO:1901360	Biological process	organic cyclic compound metabolic process	692	3168	0.999965	1
GO:0006725	Biological process	cellular aromatic compound metabolic process	678	3060	0.999703	1
GO:0050896	Biological process	response to stimulus	665	3738	1	1
GO:0034641	Biological process	cellular nitrogen compound metabolic process	654	3078	0.999999	1
GO:0046483	Biological process	heterocycle metabolic process	632	2856	0.999572	1
GO:0051179	Biological process	localization	597	3116	1	1
GO:0006139	Biological process	nucleobase-containing compound metabolic process	573	2547	0.995818	1
GO:0051234	Biological process	establishment of localization	563	2946	1	1
GO:0071840	Biological process	cellular component organization or biogenesis	555	2695	1	1
GO:0050794	Biological process	regulation of cellular process	536	2228	0.718992	1
GO:0016043	Biological process	cellular component organization	526	2499	0.999996	1
GO:0044281	Biological process	small molecule metabolic process	502	2994	1	1
GO:0006810	Biological process	transport	491	2688	1	1
GO:0090304	Biological process	nucleic acid metabolic process	482	1973	0.552648	1
GO:0032502	Biological process	developmental process	418	1945	0.999645	1
GO:1902578	Biological process	single-organism localization	408	2134	1	1
GO:0044765	Biological process	single-organism transport	405	2114	1	1
GO:0044767	Biological process	single-organism developmental process	359	1581	0.964974	1
GO:0006082	Biological process	organic acid metabolic process	356	2201	1	1
GO:0043436	Biological process	oxoacid metabolic process	356	2199	1	1
GO:1901564	Biological process	organonitrogen compound metabolic process	349	2014	1	1
GO:0019752	Biological process	carboxylic acid metabolic process	342	2116	1	1
GO:0032501	Biological process	multicellular organismal process	338	1430	0.802725	1
GO:0044707	Biological process	single-multicellular organism process	335	1422	0.821496	1
GO:0006996	Biological process	organelle organization	334	1567	0.999267	1
GO:0006950	Biological process	response to stress	332	2068	1	1
GO:0007275	Biological process	multicellular organism development	312	1259	0.425252	1
GO:0016070	Biological process	RNA metabolic process	304	1496	0.999977	1
GO:0042221	Biological process	response to chemical	299	1929	1	1
GO:0051716	Biological process	cellular response to stimulus	293	1450	0.999981	1
GO:0048856	Biological process	anatomical structure development	284	1291	0.987955	1
GO:0044711	Biological process	single-organism biosynthetic process	279	1539	1	1
GO:0044271	Biological process	cellular nitrogen compound biosynthetic process	263	1409	1	1
GO:1901362	Biological process	organic cyclic compound biosynthetic process	259	1288	0.999961	1
GO:0005975	Biological process	carbohydrate metabolic process	250	1323	1	1
GO:0043933	Biological process	macromolecular complex subunit organization	238	1030	0.871676	1
GO:0019438	Biological process	aromatic compound biosynthetic process	235	1158	0.999825	1
GO:0006629	Biological process	lipid metabolic process	229	1069	0.993942	1
GO:0007154	Biological process	cell communication	227	1164	0.99999	1
GO:0018130	Biological process	heterocycle biosynthetic process	222	1103	0.999855	1
GO:0006811	Biological process	ion transport	219	1078	0.999692	1
GO:0010033	Biological process	response to organic substance	216	1293	1	1
GO:1901566	Biological process	organonitrogen compound biosynthetic process	207	1299	1	1
GO:0000003	Biological process	reproduction	205	885	0.843808	1
GO:0022414	Biological process	reproductive process	200	876	0.893227	1
GO:0023052	Biological process	signaling	197	1000	0.999922	1
GO:0044700	Biological process	single organism signaling	197	1000	0.999922	1
GO:0007165	Biological process	signal transduction	195	996	0.999946	1
GO:0009628	Biological process	response to abiotic stimulus	191	1378	1	1
GO:0044255	Biological process	cellular lipid metabolic process	187	887	0.994255	1
GO:0034654	Biological process	nucleobase-containing compound biosynthetic process	185	918	0.999468	1
GO:0003006	Biological process	developmental process involved in reproduction	180	813	0.953257	1
GO:0071702	Biological process	organic substance transport	177	1093	1	1
GO:0006520	Biological process	cellular amino acid metabolic process	174	955	0.999999	1
GO:0019637	Biological process	organophosphate metabolic process	173	965	1	1
GO:0032787	Biological process	monocarboxylic acid metabolic process	173	1242	1	1
GO:0044085	Biological process	cellular component biogenesis	171	927	0.999998	1
GO:0009791	Biological process	post-embryonic development	162	626	0.224559	1
GO:0005976	Biological process	polysaccharide metabolic process	161	722	0.930094	1
GO:0051171	Biological process	regulation of nitrogen compound metabolic process	160	630	0.317196	1
GO:0048731	Biological process	system development	153	653	0.760573	1
GO:0033036	Biological process	macromolecule localization	153	1098	1	1
GO:0009653	Biological process	anatomical structure morphogenesis	150	709	0.986315	1
GO:0009889	Biological process	regulation of biosynthetic process	148	657	0.897591	1
GO:0032774	Biological process	RNA biosynthetic process	141	600	0.73895	1
GO:0008104	Biological process	protein localization	140	1043	1	1
GO:0031326	Biological process	regulation of cellular biosynthetic process	138	580	0.677894	1
GO:0006812	Biological process	cation transport	137	718	0.999843	1
GO:0009719	Biological process	response to endogenous stimulus	137	794	1	1
GO:0009605	Biological process	response to external stimulus	136	945	1	1
GO:0010556	Biological process	regulation of macromolecule biosynthetic process	135	568	0.681602	1
GO:0065008	Biological process	regulation of biological quality	135	684	0.998983	1
GO:0071310	Biological process	cellular response to organic substance	134	622	0.966368	1
GO:0070887	Biological process	cellular response to chemical stimulus	134	636	0.983943	1
GO:2000112	Biological process	regulation of cellular macromolecule biosynthetic process	132	557	0.693984	1
GO:0097659	Biological process	nucleic acid-templated transcription	131	532	0.496266	1
GO:0071822	Biological process	protein complex subunit organization	131	692	0.999861	1
GO:0006351	Biological process	transcription, DNA-templated	130	530	0.517119	1
GO:0009725	Biological process	response to hormone	129	721	0.999995	1
GO:0051186	Biological process	cofactor metabolic process	124	683	0.999981	1
GO:0044283	Biological process	small molecule biosynthetic process	123	709	0.999999	1
GO:0055086	Biological process	nucleobase-containing small molecule metabolic process	123	730	1	1
GO:0022607	Biological process	cellular component assembly	120	635	0.999768	1
GO:0051252	Biological process	regulation of RNA metabolic process	117	468	0.422784	1
GO:0006753	Biological process	nucleoside phosphate metabolic process	116	689	1	1
GO:2001141	Biological process	regulation of RNA biosynthetic process	114	461	0.477817	1
GO:0009056	Biological process	catabolic process	114	853	1	1
GO:0006355	Biological process	regulation of transcription, DNA-templated	112	453	0.47929	1
GO:1903506	Biological process	regulation of nucleic acid-templated transcription	112	454	0.490121	1
GO:0009314	Biological process	response to radiation	112	699	1	1
GO:0044723	Biological process	single-organism carbohydrate metabolic process	110	781	1	1
GO:1901575	Biological process	organic substance catabolic process	109	803	1	1
GO:0034660	Biological process	ncRNA metabolic process	108	474	0.828572	1
GO:0009117	Biological process	nucleotide metabolic process	108	647	1	1
GO:0044262	Biological process	cellular carbohydrate metabolic process	104	550	0.99942	1
GO:0030001	Biological process	metal ion transport	103	462	0.883123	1
GO:0051641	Biological process	cellular localization	103	834	1	1
GO:0045184	Biological process	establishment of protein localization	103	796	1	1
GO:0065003	Biological process	macromolecular complex assembly	102	588	0.999992	1
GO:0006790	Biological process	sulfur compound metabolic process	101	617	1	1
GO:0015031	Biological process	protein transport	101	788	1	1
GO:0009416	Biological process	response to light stimulus	100	615	1	1
GO:1901700	Biological process	response to oxygen-containing compound	100	675	1	1
GO:0051704	Biological process	multi-organism process	100	718	1	1
GO:0050793	Biological process	regulation of developmental process	99	376	0.222095	1
GO:0016053	Biological process	organic acid biosynthetic process	99	585	0.999998	1
GO:0046394	Biological process	carboxylic acid biosynthetic process	99	585	0.999998	1
GO:0051649	Biological process	establishment of localization in cell	99	800	1	1
GO:0046907	Biological process	intracellular transport	98	792	1	1
GO:0044042	Biological process	glucan metabolic process	96	474	0.988948	1
GO:0032870	Biological process	cellular response to hormone stimulus	95	460	0.979552	1
GO:0071495	Biological process	cellular response to endogenous stimulus	95	460	0.979552	1
GO:0008610	Biological process	lipid biosynthetic process	95	479	0.99426	1
GO:0006461	Biological process	protein complex assembly	95	547	0.999984	1
GO:0070271	Biological process	protein complex biogenesis	95	552	0.99999	1
GO:0009755	Biological process	hormone-mediated signaling pathway	94	459	0.983551	1
GO:0051239	Biological process	regulation of multicellular organismal process	92	348	0.218345	1
GO:2000026	Biological process	regulation of multicellular organismal development	92	348	0.218345	1
GO:0048518	Biological process	positive regulation of biological process	91	422	0.933639	1
GO:1901605	Biological process	alpha-amino acid metabolic process	90	466	0.997216	1
GO:0009607	Biological process	response to biotic stimulus	90	654	1	1
GO:0048869	Biological process	cellular developmental process	89	567	1	1
GO:0051707	Biological process	response to other organism	87	642	1	1
GO:0043207	Biological process	response to external biotic stimulus	87	648	1	1
GO:0006732	Biological process	coenzyme metabolic process	86	504	0.999984	1
GO:0033554	Biological process	cellular response to stress	85	424	0.988426	1
GO:0044264	Biological process	cellular polysaccharide metabolic process	85	455	0.998953	1
GO:0001101	Biological process	response to acid chemical	84	575	1	1
GO:0006073	Biological process	cellular glucan metabolic process	83	445	0.998888	1
GO:1901135	Biological process	carbohydrate derivative metabolic process	83	571	1	1
GO:0008652	Biological process	cellular amino acid biosynthetic process	82	496	0.999995	1
GO:0034613	Biological process	cellular protein localization	82	619	1	1
GO:0070727	Biological process	cellular macromolecule localization	82	622	1	1
GO:0009057	Biological process	macromolecule catabolic process	82	626	1	1
GO:0034622	Biological process	cellular macromolecular complex assembly	81	538	1	1
GO:0009893	Biological process	positive regulation of metabolic process	80	352	0.803369	1
GO:0006886	Biological process	intracellular protein transport	79	598	1	1
GO:0043623	Biological process	cellular protein complex assembly	77	510	1	1
GO:0048367	Biological process	shoot system development	76	293	0.306361	1
GO:0042592	Biological process	homeostatic process	75	381	0.990093	1
GO:0006631	Biological process	fatty acid metabolic process	74	430	0.999917	1
GO:0006091	Biological process	generation of precursor metabolites and energy	73	403	0.999272	1
GO:0044248	Biological process	cellular catabolic process	73	692	1	1
GO:0006090	Biological process	pyruvate metabolic process	73	632	1	1
GO:0044272	Biological process	sulfur compound biosynthetic process	71	460	0.999999	1
GO:0048608	Biological process	reproductive structure development	70	270	0.316983	1
GO:0061458	Biological process	reproductive system development	70	270	0.316983	1
GO:0006820	Biological process	anion transport	70	316	0.855171	1
GO:0009657	Biological process	plastid organization	70	382	0.998635	1
GO:0099402	Biological process	plant organ development	69	290	0.637713	1
GO:0043603	Biological process	cellular amide metabolic process	69	420	0.999982	1
GO:1902582	Biological process	single-organism intracellular transport	69	614	1	1
GO:0048513	Biological process	animal organ development	67	293	0.767337	1
GO:0016072	Biological process	rRNA metabolic process	67	316	0.928768	1
GO:0006970	Biological process	response to osmotic stress	67	582	1	1
GO:0006720	Biological process	isoprenoid metabolic process	65	256	0.39689	1
GO:0006396	Biological process	RNA processing	65	360	0.998813	1
GO:0061024	Biological process	membrane organization	65	394	0.999964	1
GO:0070647	Biological process	protein modification by small protein conjugation or removal	63	299	0.931181	1
GO:0006952	Biological process	defense response	62	445	1	1
GO:1901137	Biological process	carbohydrate derivative biosynthetic process	62	472	1	1
GO:0006605	Biological process	protein targeting	61	511	1	1
GO:0006508	Biological process	proteolysis	61	574	1	1
GO:0000096	Biological process	sulfur amino acid metabolic process	59	351	0.999838	1
GO:0043604	Biological process	amide biosynthetic process	59	373	0.999987	1
GO:0071705	Biological process	nitrogen compound transport	58	249	0.699019	1
GO:0090407	Biological process	organophosphate biosynthetic process	57	389	1	1
GO:0019748	Biological process	secondary metabolic process	57	392	1	1
GO:0006721	Biological process	terpenoid metabolic process	56	225	0.475441	1
GO:0032446	Biological process	protein modification by small protein conjugation	55	255	0.882133	1
GO:0044802	Biological process	single-organism membrane organization	55	280	0.97856	1
GO:0051188	Biological process	cofactor biosynthetic process	55	297	0.994843	1
GO:0000097	Biological process	sulfur amino acid biosynthetic process	55	333	0.999864	1
GO:0005996	Biological process	monosaccharide metabolic process	55	415	1	1
GO:0033013	Biological process	tetrapyrrole metabolic process	54	274	0.976001	1
GO:0006412	Biological process	translation	54	353	0.999993	1
GO:0043043	Biological process	peptide biosynthetic process	54	353	0.999993	1
GO:0006518	Biological process	peptide metabolic process	54	370	0.999999	1
GO:0035556	Biological process	intracellular signal transduction	54	383	1	1
GO:0006778	Biological process	porphyrin-containing compound metabolic process	53	268	0.973143	1
GO:1901615	Biological process	organic hydroxy compound metabolic process	53	383	1	1
GO:0090567	Biological process	reproductive shoot system development	52	204	0.400404	1
GO:0019725	Biological process	cellular homeostasis	52	279	0.992629	1
GO:0014070	Biological process	response to organic cyclic compound	51	294	0.998893	1
GO:0009887	Biological process	organ morphogenesis	50	199	0.449135	1
GO:0006644	Biological process	phospholipid metabolic process	50	222	0.780108	1
GO:0040007	Biological process	growth	50	362	1	1
GO:0009668	Biological process	plastid membrane organization	48	250	0.981776	1
GO:0030154	Biological process	cell differentiation	48	330	0.999997	1
GO:0046486	Biological process	glycerolipid metabolic process	47	191	0.517882	1
GO:0048580	Biological process	regulation of post-embryonic development	47	212	0.810761	1
GO:0009451	Biological process	RNA modification	46	262	0.997496	1
GO:0019318	Biological process	hexose metabolic process	46	361	1	1
GO:0006733	Biological process	oxidoreduction coenzyme metabolic process	45	289	0.999931	1
GO:1901701	Biological process	cellular response to oxygen-containing compound	45	298	0.999978	1
GO:0006650	Biological process	glycerophospholipid metabolic process	44	184	0.605538	1
GO:0044265	Biological process	cellular macromolecule catabolic process	44	492	1	1
GO:0046496	Biological process	nicotinamide nucleotide metabolic process	43	264	0.999589	1
GO:0019362	Biological process	pyridine nucleotide metabolic process	43	267	0.99971	1
GO:0072524	Biological process	pyridine-containing compound metabolic process	43	275	0.999889	1
GO:0009743	Biological process	response to carbohydrate	42	253	0.999178	1
GO:1901293	Biological process	nucleoside phosphate biosynthetic process	42	285	0.999984	1
GO:0072593	Biological process	reactive oxygen species metabolic process	42	303	0.999999	1
GO:0032989	Biological process	cellular component morphogenesis	42	311	1	1
GO:0006399	Biological process	tRNA metabolic process	41	154	0.299943	1
GO:0009639	Biological process	response to red or far red light	41	239	0.997765	1
GO:0055085	Biological process	transmembrane transport	41	243	0.998551	1
GO:0008299	Biological process	isoprenoid biosynthetic process	40	188	0.871156	1
GO:0006779	Biological process	porphyrin-containing compound biosynthetic process	40	191	0.894678	1
GO:0033014	Biological process	tetrapyrrole biosynthetic process	40	196	0.926282	1
GO:0006739	Biological process	NADP metabolic process	40	248	0.999532	1
GO:0009908	Biological process	flower development	39	141	0.218744	1
GO:0007010	Biological process	cytoskeleton organization	39	174	0.768341	1
GO:0051273	Biological process	beta-glucan metabolic process	39	174	0.768341	1
GO:0016049	Biological process	cell growth	39	240	0.999333	1
GO:0071407	Biological process	cellular response to organic cyclic compound	39	251	0.999823	1
GO:0009617	Biological process	response to bacterium	39	307	1	1
GO:0030163	Biological process	protein catabolic process	39	470	1	1
GO:0044257	Biological process	cellular protein catabolic process	39	466	1	1
GO:0010817	Biological process	regulation of hormone levels	38	187	0.926079	1
GO:0070838	Biological process	divalent metal ion transport	38	192	0.949979	1
GO:0072511	Biological process	divalent inorganic cation transport	38	192	0.949979	1
GO:0048878	Biological process	chemical homeostasis	38	208	0.987858	1
GO:0055114	Biological process	oxidation-reduction process	38	231	0.998934	1
GO:0009165	Biological process	nucleotide biosynthetic process	38	270	0.999993	1
GO:0002376	Biological process	immune system process	38	304	1	1
GO:0016114	Biological process	terpenoid biosynthetic process	37	174	0.863897	1
GO:0034220	Biological process	ion transmembrane transport	37	204	0.988677	1
GO:0010608	Biological process	posttranscriptional regulation of gene expression	37	227	0.999045	1
GO:0000902	Biological process	cell morphogenesis	37	251	0.999953	1
GO:0051603	Biological process	proteolysis involved in cellular protein catabolic process	37	430	1	1
GO:0051128	Biological process	regulation of cellular component organization	36	146	0.517489	1
GO:0005982	Biological process	starch metabolic process	36	221	0.998921	1
GO:0048468	Biological process	cell development	36	280	1	1
GO:0010035	Biological process	response to inorganic substance	36	528	1	1
GO:0015698	Biological process	inorganic anion transport	35	128	0.257759	1
GO:0071229	Biological process	cellular response to acid chemical	35	230	0.999808	1
GO:0030243	Biological process	cellulose metabolic process	34	137	0.50153	1
GO:0006066	Biological process	alcohol metabolic process	34	181	0.973582	1
GO:0050801	Biological process	ion homeostasis	34	184	0.980057	1
GO:0016265	Biological process	death	34	301	1	1
GO:1901698	Biological process	response to nitrogen compound	33	244	0.999993	1
GO:0008219	Biological process	cell death	33	265	1	1
GO:1901657	Biological process	glycosyl compound metabolic process	33	271	1	1
GO:0009308	Biological process	amine metabolic process	32	154	0.882512	1
GO:0044550	Biological process	secondary metabolite biosynthetic process	32	225	0.999954	1
GO:0006006	Biological process	glucose metabolic process	32	308	1	1
GO:0015979	Biological process	photosynthesis	31	116	0.323548	1
GO:0016109	Biological process	tetraterpenoid biosynthetic process	31	141	0.787269	1
GO:0009658	Biological process	chloroplast organization	31	144	0.825355	1
GO:0016108	Biological process	tetraterpenoid metabolic process	31	145	0.836905	1
GO:0008202	Biological process	steroid metabolic process	31	158	0.940361	1
GO:0016482	Biological process	cytoplasmic transport	31	243	0.999999	1
GO:0042743	Biological process	hydrogen peroxide metabolic process	31	267	1	1
GO:0072521	Biological process	purine-containing compound metabolic process	30	214	0.999951	1
GO:0012501	Biological process	programmed cell death	30	248	1	1
GO:0016192	Biological process	vesicle-mediated transport	30	302	1	1
GO:0010038	Biological process	response to metal ion	30	464	1	1
GO:0015711	Biological process	organic anion transport	29	162	0.983043	1
GO:0019684	Biological process	photosynthesis, light reaction	28	104	0.319118	1
GO:0010941	Biological process	regulation of cell death	28	234	1	1
GO:0043067	Biological process	regulation of programmed cell death	28	234	1	1
GO:1901659	Biological process	glycosyl compound biosynthetic process	28	245	1	1
GO:0009698	Biological process	phenylpropanoid metabolic process	27	111	0.556598	1
GO:0009411	Biological process	response to UV	27	147	0.97032	1
GO:0022613	Biological process	ribonucleoprotein complex biogenesis	27	205	0.999983	1
GO:0006955	Biological process	immune response	27	243	1	1
GO:0045087	Biological process	innate immune response	27	243	1	1
GO:0006576	Biological process	cellular biogenic amine metabolic process	26	137	0.950253	1
GO:0044106	Biological process	cellular amine metabolic process	26	140	0.962742	1
GO:0006694	Biological process	steroid biosynthetic process	26	141	0.966251	1
GO:0009642	Biological process	response to light intensity	26	178	0.9996	1
GO:0006163	Biological process	purine nucleotide metabolic process	26	194	0.99996	1
GO:0019941	Biological process	modification-dependent protein catabolic process	26	337	1	1
GO:0043632	Biological process	modification-dependent macromolecule catabolic process	26	337	1	1
GO:0072330	Biological process	monocarboxylic acid biosynthetic process	25	125	0.902992	1
GO:0048589	Biological process	developmental growth	25	185	0.999932	1
GO:0009311	Biological process	oligosaccharide metabolic process	25	186	0.999941	1
GO:0006873	Biological process	cellular ion homeostasis	24	130	0.960442	1
GO:0055082	Biological process	cellular chemical homeostasis	24	130	0.960442	1
GO:1901617	Biological process	organic hydroxy compound biosynthetic process	24	131	0.964254	1
GO:0022900	Biological process	electron transport chain	24	137	0.981062	1
GO:0032879	Biological process	regulation of localization	24	168	0.999626	1
GO:0009259	Biological process	ribonucleotide metabolic process	24	175	0.999864	1
GO:0019693	Biological process	ribose phosphate metabolic process	24	175	0.999864	1
GO:1901361	Biological process	organic cyclic compound catabolic process	23	95	0.56827	1
GO:0009072	Biological process	aromatic amino acid family metabolic process	23	111	0.852809	1
GO:0006633	Biological process	fatty acid biosynthetic process	23	118	0.919668	1
GO:0000904	Biological process	cell morphogenesis involved in differentiation	23	126	0.963243	1
GO:0046165	Biological process	alcohol biosynthetic process	23	127	0.966875	1
GO:0015849	Biological process	organic acid transport	23	129	0.973206	1
GO:0046942	Biological process	carboxylic acid transport	23	129	0.973206	1
GO:0051049	Biological process	regulation of transport	23	157	0.999163	1
GO:0005984	Biological process	disaccharide metabolic process	23	178	0.999962	1
GO:0015672	Biological process	monovalent inorganic cation transport	23	208	1	1
GO:0090305	Biological process	nucleic acid phosphodiester bond hydrolysis	22	77	0.240313	1
GO:0044270	Biological process	cellular nitrogen compound catabolic process	22	92	0.594625	1
GO:0046700	Biological process	heterocycle catabolic process	22	92	0.594625	1
GO:0000041	Biological process	transition metal ion transport	22	97	0.701235	1
GO:1901565	Biological process	organonitrogen compound catabolic process	22	102	0.789738	1
GO:0022622	Biological process	root system development	22	127	0.980352	1
GO:0048364	Biological process	root development	22	127	0.980352	1
GO:0009069	Biological process	serine family amino acid metabolic process	22	129	0.984364	1
GO:0043269	Biological process	regulation of ion transport	22	129	0.984364	1
GO:0072527	Biological process	pyrimidine-containing compound metabolic process	22	139	0.995363	1
GO:0009260	Biological process	ribonucleotide biosynthetic process	22	164	0.99986	1
GO:0046390	Biological process	ribose phosphate biosynthetic process	22	164	0.99986	1
GO:0006979	Biological process	response to oxidative stress	22	175	0.999975	1
GO:0019439	Biological process	aromatic compound catabolic process	21	91	0.665571	1
GO:0031047	Biological process	gene silencing by RNA	21	97	0.779694	1
GO:0043038	Biological process	amino acid activation	21	105	0.885984	1
GO:0043039	Biological process	tRNA aminoacylation	21	105	0.885984	1
GO:0016143	Biological process	S-glycoside metabolic process	21	167	0.999963	1
GO:0019757	Biological process	glycosinolate metabolic process	21	167	0.999963	1
GO:0009620	Biological process	response to fungus	21	181	0.999996	1
GO:0044036	Biological process	cell wall macromolecule metabolic process	20	92	0.768996	1
GO:0048827	Biological process	phyllome development	20	102	0.901181	1
GO:0010646	Biological process	regulation of cell communication	20	121	0.987431	1
GO:0009266	Biological process	response to temperature stimulus	20	147	0.999644	1
GO:0009150	Biological process	purine ribonucleotide metabolic process	20	152	0.999834	1
GO:0072522	Biological process	purine-containing compound biosynthetic process	20	155	0.999896	1
GO:0000302	Biological process	response to reactive oxygen species	20	158	0.999935	1
GO:0006818	Biological process	hydrogen transport	20	201	1	1
GO:0048569	Biological process	post-embryonic organ development	19	63	0.184203	1
GO:0009767	Biological process	photosynthetic electron transport chain	19	67	0.273157	1
GO:0060918	Biological process	auxin transport	19	79	0.58258	1
GO:0009914	Biological process	hormone transport	19	82	0.654114	1
GO:0008380	Biological process	RNA splicing	19	118	0.990185	1
GO:0009863	Biological process	salicylic acid mediated signaling pathway	19	140	0.999546	1
GO:0071446	Biological process	cellular response to salicylic acid stimulus	19	140	0.999546	1
GO:0009751	Biological process	response to salicylic acid	19	141	0.99961	1
GO:0042044	Biological process	fluid transport	19	156	0.999964	1
GO:0044712	Biological process	single-organism catabolic process	19	190	1	1
GO:0046148	Biological process	pigment biosynthetic process	18	61	0.22143	1
GO:0006913	Biological process	nucleocytoplasmic transport	18	64	0.293907	1
GO:0051169	Biological process	nuclear transport	18	64	0.293907	1
GO:0033043	Biological process	regulation of organelle organization	18	75	0.586719	1
GO:0009066	Biological process	aspartate family amino acid metabolic process	18	81	0.725326	1
GO:0015931	Biological process	nucleobase-containing compound transport	18	86	0.815771	1
GO:0090558	Biological process	plant epidermis development	18	90	0.870919	1
GO:0030036	Biological process	actin cytoskeleton organization	18	95	0.920685	1
GO:0030029	Biological process	actin filament-based process	18	96	0.928432	1
GO:0006418	Biological process	tRNA aminoacylation for protein translation	18	97	0.935533	1
GO:0043473	Biological process	pigmentation	18	98	0.942028	1
GO:0043476	Biological process	pigment accumulation	18	98	0.942028	1
GO:0043478	Biological process	pigment accumulation in response to UV light	18	98	0.942028	1
GO:0043479	Biological process	pigment accumulation in tissues in response to UV light	18	98	0.942028	1
GO:0043480	Biological process	pigment accumulation in tissues	18	98	0.942028	1
GO:0042445	Biological process	hormone metabolic process	18	108	0.981642	1
GO:0072528	Biological process	pyrimidine-containing compound biosynthetic process	18	118	0.994964	1
GO:0006220	Biological process	pyrimidine nucleotide metabolic process	18	119	0.995606	1
GO:0009746	Biological process	response to hexose	18	129	0.998946	1
GO:0034284	Biological process	response to monosaccharide	18	129	0.998946	1
GO:0009152	Biological process	purine ribonucleotide biosynthetic process	18	141	0.999834	1
GO:0006164	Biological process	purine nucleotide biosynthetic process	18	144	0.999898	1
GO:0043094	Biological process	cellular metabolic compound salvage	18	234	1	1
GO:0034728	Biological process	nucleosome organization	17	58	0.239383	1
GO:0071824	Biological process	protein-DNA complex subunit organization	17	58	0.239383	1
GO:0046471	Biological process	phosphatidylglycerol metabolic process	17	73	0.64164	1
GO:1901607	Biological process	alpha-amino acid biosynthetic process	17	82	0.823025	1
GO:0007015	Biological process	actin filament organization	17	85	0.86538	1
GO:0070085	Biological process	glycosylation	17	92	0.933555	1
GO:0009409	Biological process	response to cold	17	108	0.9903	1
GO:0034285	Biological process	response to disaccharide	17	133	0.999755	1
GO:0048583	Biological process	regulation of response to stimulus	17	146	0.999972	1
GO:0016144	Biological process	S-glycoside biosynthetic process	17	149	0.999983	1
GO:0019758	Biological process	glycosinolate biosynthetic process	17	149	0.999983	1
GO:0098542	Biological process	defense response to other organism	17	189	1	1
GO:0042886	Biological process	amide transport	16	54	0.23352	1
GO:0006816	Biological process	calcium ion transport	16	59	0.368977	1
GO:0040008	Biological process	regulation of growth	16	63	0.484505	1
GO:0006643	Biological process	membrane lipid metabolic process	16	81	0.872508	1
GO:0009606	Biological process	tropism	16	85	0.91515	1
GO:0006637	Biological process	acyl-CoA metabolic process	16	90	0.951122	1
GO:0035383	Biological process	thioester metabolic process	16	90	0.951122	1
GO:0034754	Biological process	cellular hormone metabolic process	16	94	0.969539	1
GO:0006417	Biological process	regulation of translation	16	95	0.973047	1
GO:0034248	Biological process	regulation of cellular amide metabolic process	16	95	0.973047	1
GO:0009124	Biological process	nucleoside monophosphate biosynthetic process	16	105	0.992707	1
GO:0009123	Biological process	nucleoside monophosphate metabolic process	16	107	0.994479	1
GO:0006221	Biological process	pyrimidine nucleotide biosynthetic process	16	110	0.996399	1
GO:0033993	Biological process	response to lipid	16	122	0.999414	1
GO:0048588	Biological process	developmental cell growth	16	159	0.999999	1
GO:0010243	Biological process	response to organonitrogen compound	16	163	1	1
GO:0034470	Biological process	ncRNA processing	15	55	0.366755	1
GO:0016129	Biological process	phytosteroid biosynthetic process	15	67	0.702863	1
GO:0016128	Biological process	phytosteroid metabolic process	15	69	0.747423	1
GO:0035194	Biological process	posttranscriptional gene silencing by RNA	15	74	0.83859	1
GO:0009699	Biological process	phenylpropanoid biosynthetic process	15	76	0.867175	1
GO:0010383	Biological process	cell wall polysaccharide metabolic process	15	76	0.867175	1
GO:0016441	Biological process	posttranscriptional gene silencing	15	77	0.879898	1
GO:0031050	Biological process	dsRNA fragmentation	15	77	0.879898	1
GO:0042546	Biological process	cell wall biogenesis	15	77	0.879898	1
GO:0043331	Biological process	response to dsRNA	15	77	0.879898	1
GO:0070918	Biological process	production of small RNA involved in gene silencing by RNA	15	77	0.879898	1
GO:0071359	Biological process	cellular response to dsRNA	15	77	0.879898	1
GO:1901699	Biological process	cellular response to nitrogen compound	15	77	0.879898	1
GO:0042430	Biological process	indole-containing compound metabolic process	15	105	0.996543	1
GO:0071396	Biological process	cellular response to lipid	15	109	0.998105	1
GO:0009991	Biological process	response to extracellular stimulus	15	116	0.999367	1
GO:1902580	Biological process	single-organism cellular localization	15	119	0.999611	1
GO:0098771	Biological process	inorganic ion homeostasis	14	82	0.960159	1
GO:0006575	Biological process	cellular modified amino acid metabolic process	14	85	0.972751	1
GO:0009108	Biological process	coenzyme biosynthetic process	14	100	0.996708	1
GO:0009064	Biological process	glutamine family amino acid metabolic process	14	110	0.999319	1
GO:0031667	Biological process	response to nutrient levels	14	111	0.999422	1
GO:0031669	Biological process	cellular response to nutrient levels	14	111	0.999422	1
GO:0031668	Biological process	cellular response to extracellular stimulus	14	115	0.999703	1
GO:0071496	Biological process	cellular response to external stimulus	14	115	0.999703	1
GO:0016054	Biological process	organic acid catabolic process	14	158	1	1
GO:0046395	Biological process	carboxylic acid catabolic process	14	158	1	1
GO:0044282	Biological process	small molecule catabolic process	14	164	1	1
GO:0035966	Biological process	response to topologically incorrect protein	14	188	1	1
GO:0001558	Biological process	regulation of cell growth	13	49	0.425689	1
GO:0009067	Biological process	aspartate family amino acid biosynthetic process	13	52	0.521764	1
GO:0022610	Biological process	biological adhesion	13	54	0.583157	1
GO:0010410	Biological process	hemicellulose metabolic process	13	59	0.719131	1
GO:0045491	Biological process	xylan metabolic process	13	59	0.719131	1
GO:0009100	Biological process	glycoprotein metabolic process	13	79	0.968926	1
GO:0009101	Biological process	glycoprotein biosynthetic process	13	79	0.968926	1
GO:0055080	Biological process	cation homeostasis	13	79	0.968926	1
GO:0043648	Biological process	dicarboxylic acid metabolic process	13	81	0.976173	1
GO:0060560	Biological process	developmental growth involved in morphogenesis	13	91	0.994277	1
GO:0009119	Biological process	ribonucleoside metabolic process	13	105	0.999385	1
GO:0009116	Biological process	nucleoside metabolic process	13	106	0.99948	1
GO:0009267	Biological process	cellular response to starvation	13	108	0.99963	1
GO:0042594	Biological process	response to starvation	13	108	0.99963	1
GO:0018958	Biological process	phenol-containing compound metabolic process	13	124	0.999979	1
GO:0009814	Biological process	defense response, incompatible interaction	13	136	0.999998	1
GO:0015992	Biological process	proton transport	13	154	1	1
GO:0043087	Biological process	regulation of GTPase activity	12	39	0.230976	1
GO:0007166	Biological process	cell surface receptor signaling pathway	12	48	0.525164	1
GO:0006403	Biological process	RNA localization	12	51	0.619203	1
GO:0050657	Biological process	nucleic acid transport	12	51	0.619203	1
GO:0050658	Biological process	RNA transport	12	51	0.619203	1
GO:0051236	Biological process	establishment of RNA localization	12	51	0.619203	1
GO:0006664	Biological process	glycolipid metabolic process	12	61	0.84964	1
GO:0008654	Biological process	phospholipid biosynthetic process	12	61	0.84964	1
GO:0055065	Biological process	metal ion homeostasis	12	61	0.84964	1
GO:1903509	Biological process	liposaccharide metabolic process	12	61	0.84964	1
GO:0006568	Biological process	tryptophan metabolic process	12	71	0.953908	1
GO:0006586	Biological process	indolalkylamine metabolic process	12	73	0.964536	1
GO:0010015	Biological process	root morphogenesis	12	73	0.964536	1
GO:0006486	Biological process	protein glycosylation	12	74	0.968982	1
GO:0043413	Biological process	macromolecule glycosylation	12	74	0.968982	1
GO:0009141	Biological process	nucleoside triphosphate metabolic process	12	83	0.99142	1
GO:0009694	Biological process	jasmonic acid metabolic process	12	88	0.996025	1
GO:0009826	Biological process	unidimensional cell growth	12	89	0.996607	1
GO:0009850	Biological process	auxin metabolic process	12	91	0.997537	1
GO:0009156	Biological process	ribonucleoside monophosphate biosynthetic process	12	94	0.998492	1
GO:0009161	Biological process	ribonucleoside monophosphate metabolic process	12	95	0.998722	1
GO:0000160	Biological process	phosphorelay signal transduction system	12	99	0.99935	1
GO:0006511	Biological process	ubiquitin-dependent protein catabolic process	12	101	0.999539	1
GO:0009696	Biological process	salicylic acid metabolic process	12	122	0.99999	1
GO:0042537	Biological process	benzene-containing compound metabolic process	12	122	0.99999	1
GO:0006801	Biological process	superoxide metabolic process	11	34	0.191797	1
GO:0006405	Biological process	RNA export from nucleus	11	43	0.494507	1
GO:0051168	Biological process	nuclear export	11	43	0.494507	1
GO:0010053	Biological process	root epidermal cell differentiation	11	63	0.931557	1
GO:0015748	Biological process	organophosphate ester transport	11	63	0.931557	1
GO:0090627	Biological process	plant epidermal cell differentiation	11	63	0.931557	1
GO:0032535	Biological process	regulation of cellular component size	11	66	0.953666	1
GO:0090066	Biological process	regulation of anatomical structure size	11	66	0.953666	1
GO:0000338	Biological process	protein deneddylation	11	67	0.959488	1
GO:0046467	Biological process	membrane lipid biosynthetic process	11	68	0.964651	1
GO:0070646	Biological process	protein modification by small protein removal	11	74	0.985014	1
GO:0009163	Biological process	nucleoside biosynthetic process	11	96	0.9996	1
GO:0042455	Biological process	ribonucleoside biosynthetic process	11	96	0.9996	1
GO:0006498	Biological process	N-terminal protein lipidation	11	111	0.999975	1
GO:0031365	Biological process	N-terminal protein amino acid modification	11	112	0.99998	1
GO:0006497	Biological process	protein lipidation	11	115	0.999989	1
GO:0042157	Biological process	lipoprotein metabolic process	11	115	0.999989	1
GO:0042158	Biological process	lipoprotein biosynthetic process	11	115	0.999989	1
GO:0017038	Biological process	protein import	10	32	0.242768	1
GO:0055076	Biological process	transition metal ion homeostasis	10	43	0.63472	1
GO:0006767	Biological process	water-soluble vitamin metabolic process	10	46	0.723224	1
GO:0006766	Biological process	vitamin metabolic process	10	47	0.749356	1
GO:0008283	Biological process	cell proliferation	10	50	0.817339	1
GO:0006595	Biological process	polyamine metabolic process	10	54	0.885018	1
GO:0009756	Biological process	carbohydrate mediated signaling	10	54	0.885018	1
GO:0016051	Biological process	carbohydrate biosynthetic process	10	55	0.898275	1
GO:0071322	Biological process	cellular response to carbohydrate stimulus	10	55	0.898275	1
GO:0000375	Biological process	RNA splicing, via transesterification reactions	10	62	0.959694	1
GO:0000377	Biological process	RNA splicing, via transesterification reactions with bulged adenosine as nucleophile	10	62	0.959694	1
GO:0009648	Biological process	photoperiodism	10	66	0.977367	1
GO:0006865	Biological process	amino acid transport	10	69	0.985613	1
GO:0006544	Biological process	glycine metabolic process	10	74	0.993471	1
GO:0009127	Biological process	purine nucleoside monophosphate biosynthetic process	10	77	0.996013	1
GO:0009168	Biological process	purine ribonucleoside monophosphate biosynthetic process	10	77	0.996013	1
GO:0009126	Biological process	purine nucleoside monophosphate metabolic process	10	78	0.996627	1
GO:0009167	Biological process	purine ribonucleoside monophosphate metabolic process	10	78	0.996627	1
GO:0009683	Biological process	indoleacetic acid metabolic process	10	79	0.997151	1
GO:0009142	Biological process	nucleoside triphosphate biosynthetic process	10	80	0.997597	1
GO:0009199	Biological process	ribonucleoside triphosphate metabolic process	10	80	0.997597	1
GO:0009201	Biological process	ribonucleoside triphosphate biosynthetic process	10	80	0.997597	1
GO:0072594	Biological process	establishment of protein localization to organelle	10	84	0.998799	1
GO:0033365	Biological process	protein localization to organelle	10	92	0.999717	1
GO:0007126	Biological process	meiotic nuclear division	9	28	0.231064	1
GO:0019827	Biological process	stem cell population maintenance	9	30	0.304432	1
GO:0098727	Biological process	maintenance of cell number	9	30	0.304432	1
GO:0009085	Biological process	lysine biosynthetic process	9	32	0.382186	1
GO:0006553	Biological process	lysine metabolic process	9	33	0.421647	1
GO:0009063	Biological process	cellular amino acid catabolic process	9	35	0.499768	1
GO:0006563	Biological process	L-serine metabolic process	9	36	0.537734	1
GO:0006997	Biological process	nucleus organization	9	36	0.537734	1
GO:0005991	Biological process	trehalose metabolic process	9	37	0.574575	1
GO:0010476	Biological process	gibberellin mediated signaling pathway	9	38	0.610049	1
GO:0071370	Biological process	cellular response to gibberellin stimulus	9	38	0.610049	1
GO:0009739	Biological process	response to gibberellin	9	39	0.643962	1
GO:0045017	Biological process	glycerolipid biosynthetic process	9	45	0.808871	1
GO:0046474	Biological process	glycerophospholipid biosynthetic process	9	45	0.808871	1
GO:0015893	Biological process	drug transport	9	48	0.866038	1
GO:0042493	Biological process	response to drug	9	48	0.866038	1
GO:0006787	Biological process	porphyrin-containing compound catabolic process	9	51	0.908528	1
GO:0033015	Biological process	tetrapyrrole catabolic process	9	51	0.908528	1
GO:0051187	Biological process	cofactor catabolic process	9	51	0.908528	1
GO:0051235	Biological process	maintenance of location	9	51	0.908528	1
GO:0009247	Biological process	glycolipid biosynthetic process	9	54	0.939011	1
GO:0016246	Biological process	RNA interference	9	54	0.939011	1
GO:2000241	Biological process	regulation of reproductive process	9	54	0.939011	1
GO:0002252	Biological process	immune effector process	9	57	0.960211	1
GO:0042278	Biological process	purine nucleoside metabolic process	9	82	0.999403	1
GO:0010073	Biological process	meristem maintenance	8	24	0.216929	1
GO:1901606	Biological process	alpha-amino acid catabolic process	8	26	0.294629	1
GO:0009112	Biological process	nucleobase metabolic process	8	27	0.335705	1
GO:0006869	Biological process	lipid transport	8	29	0.419685	1
GO:0010876	Biological process	lipid localization	8	29	0.419685	1
GO:0034655	Biological process	nucleobase-containing compound catabolic process	8	31	0.502855	1
GO:0034762	Biological process	regulation of transmembrane transport	8	36	0.687903	1
GO:0034765	Biological process	regulation of ion transmembrane transport	8	36	0.687903	1
GO:0009555	Biological process	pollen development	8	38	0.748263	1
GO:0044764	Biological process	multi-organism cellular process	8	41	0.822578	1
GO:0000271	Biological process	polysaccharide biosynthetic process	8	45	0.893742	1
GO:0042180	Biological process	cellular ketone metabolic process	8	45	0.893742	1
GO:0008037	Biological process	cell recognition	8	46	0.907224	1
GO:0016071	Biological process	mRNA metabolic process	8	49	0.939254	1
GO:0006972	Biological process	hyperosmotic response	8	61	0.990934	1
GO:0071669	Biological process	plant-type cell wall organization or biogenesis	8	66	0.996211	1
GO:0019751	Biological process	polyol metabolic process	8	70	0.998166	1
GO:0009891	Biological process	positive regulation of biosynthetic process	8	74	0.999131	1
GO:0046128	Biological process	purine ribonucleoside metabolic process	8	80	0.999727	1
GO:0098655	Biological process	cation transmembrane transport	8	97	0.999992	1
GO:0009404	Biological process	toxin metabolic process	8	117	1	1
GO:0006760	Biological process	folic acid-containing compound metabolic process	7	23	0.326503	1
GO:0042558	Biological process	pteridine-containing compound metabolic process	7	23	0.326503	1
GO:0006470	Biological process	protein dephosphorylation	7	28	0.549305	1
GO:0016311	Biological process	dephosphorylation	7	33	0.733648	1
GO:0019932	Biological process	second-messenger-mediated signaling	7	35	0.790531	1
GO:0048528	Biological process	post-embryonic root development	7	41	0.906516	1
GO:0009909	Biological process	regulation of flower development	7	48	0.968119	1
GO:0048831	Biological process	regulation of shoot system development	7	49	0.972929	1
GO:0030422	Biological process	production of siRNA involved in RNA interference	7	51	0.98061	1
GO:0080134	Biological process	regulation of response to stress	7	55	0.990291	1
GO:0006089	Biological process	lactate metabolic process	7	73	0.999685	1
GO:0042451	Biological process	purine nucleoside biosynthetic process	7	75	0.99979	1
GO:0046129	Biological process	purine ribonucleoside biosynthetic process	7	75	0.99979	1
GO:0098660	Biological process	inorganic ion transmembrane transport	7	89	0.999989	1
GO:0098662	Biological process	inorganic cation transmembrane transport	7	89	0.999989	1
GO:0006101	Biological process	citrate metabolic process	7	99	0.999999	1
GO:0072350	Biological process	tricarboxylic acid metabolic process	7	101	0.999999	1
GO:0015980	Biological process	energy derivation by oxidation of organic compounds	7	118	1	1
GO:0043248	Biological process	proteasome assembly	7	159	1	1
GO:0008272	Biological process	sulfate transport	6	17	0.220321	1
GO:0072348	Biological process	sulfur compound transport	6	17	0.220321	1
GO:0006826	Biological process	iron ion transport	6	19	0.314463	1
GO:0030258	Biological process	lipid modification	6	19	0.314463	1
GO:0043241	Biological process	protein complex disassembly	6	22	0.462477	1
GO:0043624	Biological process	cellular protein complex disassembly	6	22	0.462477	1
GO:0051259	Biological process	protein oligomerization	6	22	0.462477	1
GO:1901264	Biological process	carbohydrate derivative transport	6	22	0.462477	1
GO:0009630	Biological process	gravitropism	6	23	0.510468	1
GO:0032984	Biological process	macromolecular complex disassembly	6	23	0.510468	1
GO:0022411	Biological process	cellular component disassembly	6	24	0.55675	1
GO:0006397	Biological process	mRNA processing	6	26	0.642498	1
GO:0006457	Biological process	protein folding	6	26	0.642498	1
GO:0008154	Biological process	actin polymerization or depolymerization	6	32	0.83261	1
GO:0009629	Biological process	response to gravity	6	32	0.83261	1
GO:0043401	Biological process	steroid hormone mediated signaling pathway	6	39	0.941801	1
GO:0048545	Biological process	response to steroid hormone	6	39	0.941801	1
GO:0071383	Biological process	cellular response to steroid hormone stimulus	6	39	0.941801	1
GO:0009225	Biological process	nucleotide-sugar metabolic process	6	42	0.964593	1
GO:0031347	Biological process	regulation of defense response	6	52	0.994162	1
GO:0006754	Biological process	ATP biosynthetic process	6	57	0.997784	1
GO:0009144	Biological process	purine nucleoside triphosphate metabolic process	6	57	0.997784	1
GO:0009145	Biological process	purine nucleoside triphosphate biosynthetic process	6	57	0.997784	1
GO:0009205	Biological process	purine ribonucleoside triphosphate metabolic process	6	57	0.997784	1
GO:0009206	Biological process	purine ribonucleoside triphosphate biosynthetic process	6	57	0.997784	1
GO:0046034	Biological process	ATP metabolic process	6	57	0.997784	1
GO:0009966	Biological process	regulation of signal transduction	6	77	0.999966	1
GO:0023051	Biological process	regulation of signaling	6	77	0.999966	1
GO:0015846	Biological process	polyamine transport	5	13	0.194228	1
GO:0031123	Biological process	RNA 3'-end processing	5	13	0.194228	1
GO:0046112	Biological process	nucleobase biosynthetic process	5	13	0.194228	1
GO:0006555	Biological process	methionine metabolic process	5	14	0.244665	1
GO:0015914	Biological process	phospholipid transport	5	14	0.244665	1
GO:0016101	Biological process	diterpenoid metabolic process	5	14	0.244665	1
GO:0009926	Biological process	auxin polar transport	5	15	0.297965	1
GO:0010074	Biological process	maintenance of meristem identity	5	15	0.297965	1
GO:0007167	Biological process	enzyme linked receptor protein signaling pathway	5	18	0.462527	1
GO:0009292	Biological process	genetic transfer	5	19	0.515407	1
GO:0009765	Biological process	photosynthesis, light harvesting	5	20	0.565961	1
GO:0010927	Biological process	cellular component assembly involved in morphogenesis	5	20	0.565961	1
GO:0022604	Biological process	regulation of cell morphogenesis	5	20	0.565961	1
GO:0009132	Biological process	nucleoside diphosphate metabolic process	5	21	0.613653	1
GO:0010374	Biological process	stomatal complex development	5	21	0.613653	1
GO:0022603	Biological process	regulation of anatomical structure morphogenesis	5	22	0.658117	1
GO:0042126	Biological process	nitrate metabolic process	5	23	0.69913	1
GO:2001057	Biological process	reactive nitrogen species metabolic process	5	23	0.69913	1
GO:0009147	Biological process	pyrimidine nucleoside triphosphate metabolic process	5	24	0.736599	1
GO:0006213	Biological process	pyrimidine nucleoside metabolic process	5	25	0.77053	1
GO:0010051	Biological process	xylem and phloem pattern formation	5	25	0.77053	1
GO:0046131	Biological process	pyrimidine ribonucleoside metabolic process	5	25	0.77053	1
GO:0007602	Biological process	phototransduction	5	28	0.852285	1
GO:0009582	Biological process	detection of abiotic stimulus	5	28	0.852285	1
GO:0009583	Biological process	detection of light stimulus	5	28	0.852285	1
GO:0006364	Biological process	rRNA processing	5	31	0.908205	1
GO:0009581	Biological process	detection of external stimulus	5	31	0.908205	1
GO:0016104	Biological process	triterpenoid biosynthetic process	5	31	0.908205	1
GO:0006722	Biological process	triterpenoid metabolic process	5	32	0.922205	1
GO:0009845	Biological process	seed germination	5	32	0.922205	1
GO:0072657	Biological process	protein localization to membrane	5	32	0.922205	1
GO:0090150	Biological process	establishment of protein localization to membrane	5	32	0.922205	1
GO:0090351	Biological process	seedling development	5	32	0.922205	1
GO:1901661	Biological process	quinone metabolic process	5	32	0.922205	1
GO:0042254	Biological process	ribosome biogenesis	5	34	0.944642	1
GO:0002682	Biological process	regulation of immune system process	5	39	0.977457	1
GO:0051606	Biological process	detection of stimulus	5	44	0.991327	1
GO:0009081	Biological process	branched-chain amino acid metabolic process	5	46	0.99416	1
GO:0007568	Biological process	aging	5	48	0.996094	1
GO:0009664	Biological process	plant-type cell wall organization	5	51	0.997888	1
GO:0043647	Biological process	inositol phosphate metabolic process	5	53	0.998608	1
GO:0009414	Biological process	response to water deprivation	5	70	0.999966	1
GO:0009415	Biological process	response to water	5	72	0.999979	1
GO:0016042	Biological process	lipid catabolic process	5	137	1	1
GO:0010498	Biological process	proteasomal protein catabolic process	4	10	0.213145	1
GO:0035434	Biological process	copper ion transmembrane transport	4	10	0.213145	1
GO:0043161	Biological process	proteasome-mediated ubiquitin-dependent protein catabolic process	4	10	0.213145	1
GO:0006400	Biological process	tRNA modification	4	11	0.273735	1
GO:0007215	Biological process	glutamate receptor signaling pathway	4	11	0.273735	1
GO:0051260	Biological process	protein homooligomerization	4	11	0.273735	1
GO:0006206	Biological process	pyrimidine nucleobase metabolic process	4	12	0.336618	1
GO:0009685	Biological process	gibberellin metabolic process	4	12	0.336618	1
GO:0009687	Biological process	abscisic acid metabolic process	4	12	0.336618	1
GO:0043288	Biological process	apocarotenoid metabolic process	4	12	0.336618	1
GO:1902644	Biological process	tertiary alcohol metabolic process	4	12	0.336618	1
GO:0009396	Biological process	folic acid-containing compound biosynthetic process	4	13	0.399903	1
GO:0015766	Biological process	disaccharide transport	4	13	0.399903	1
GO:0015772	Biological process	oligosaccharide transport	4	13	0.399903	1
GO:0032844	Biological process	regulation of homeostatic process	4	13	0.399903	1
GO:0042559	Biological process	pteridine-containing compound biosynthetic process	4	13	0.399903	1
GO:0042398	Biological process	cellular modified amino acid biosynthetic process	4	14	0.461997	1
GO:0016485	Biological process	protein processing	4	15	0.521646	1
GO:0051604	Biological process	protein maturation	4	15	0.521646	1
GO:0006022	Biological process	aminoglycan metabolic process	4	16	0.577919	1
GO:0006188	Biological process	IMP biosynthetic process	4	16	0.577919	1
GO:0010208	Biological process	pollen wall assembly	4	16	0.577919	1
GO:0046040	Biological process	IMP metabolic process	4	16	0.577919	1
GO:0085029	Biological process	extracellular matrix assembly	4	16	0.577919	1
GO:0006714	Biological process	sesquiterpenoid metabolic process	4	17	0.630192	1
GO:0030198	Biological process	extracellular matrix organization	4	17	0.630192	1
GO:0043062	Biological process	extracellular structure organization	4	17	0.630192	1
GO:0010638	Biological process	positive regulation of organelle organization	4	20	0.76036	1
GO:0051130	Biological process	positive regulation of cellular component organization	4	20	0.76036	1
GO:0009218	Biological process	pyrimidine ribonucleotide metabolic process	4	21	0.794879	1
GO:0009220	Biological process	pyrimidine ribonucleotide biosynthetic process	4	21	0.794879	1
GO:0010109	Biological process	regulation of photosynthesis	4	21	0.794879	1
GO:0046132	Biological process	pyrimidine ribonucleoside biosynthetic process	4	21	0.794879	1
GO:0046134	Biological process	pyrimidine nucleoside biosynthetic process	4	21	0.794879	1
GO:0005977	Biological process	glycogen metabolic process	4	22	0.82527	1
GO:0006112	Biological process	energy reserve metabolic process	4	22	0.82527	1
GO:0006401	Biological process	RNA catabolic process	4	22	0.82527	1
GO:0006448	Biological process	regulation of translational elongation	4	22	0.82527	1
GO:0006665	Biological process	sphingolipid metabolic process	4	22	0.82527	1
GO:0009148	Biological process	pyrimidine nucleoside triphosphate biosynthetic process	4	23	0.851826	1
GO:0009208	Biological process	pyrimidine ribonucleoside triphosphate metabolic process	4	23	0.851826	1
GO:0009209	Biological process	pyrimidine ribonucleoside triphosphate biosynthetic process	4	23	0.851826	1
GO:0019953	Biological process	sexual reproduction	4	23	0.851826	1
GO:0044703	Biological process	multi-organism reproductive process	4	23	0.851826	1
GO:0006566	Biological process	threonine metabolic process	4	27	0.926325	1
GO:0009636	Biological process	response to toxic substance	4	27	0.926325	1
GO:0006414	Biological process	translational elongation	4	29	0.949094	1
GO:0042127	Biological process	regulation of cell proliferation	4	29	0.949094	1
GO:0022618	Biological process	ribonucleoprotein complex assembly	4	31	0.965228	1
GO:0071826	Biological process	ribonucleoprotein complex subunit organization	4	31	0.965228	1
GO:0030003	Biological process	cellular cation homeostasis	4	36	0.987152	1
GO:0006525	Biological process	arginine metabolic process	4	39	0.993102	1
GO:0019321	Biological process	pentose metabolic process	4	40	0.994414	1
GO:0009692	Biological process	ethylene metabolic process	4	41	0.995483	1
GO:0043449	Biological process	cellular alkene metabolic process	4	41	0.995483	1
GO:1900673	Biological process	olefin metabolic process	4	41	0.995483	1
GO:0048511	Biological process	rhythmic process	4	76	0.999999	1
GO:0007031	Biological process	peroxisome organization	4	79	0.999999	1
GO:0009062	Biological process	fatty acid catabolic process	4	125	1	1
GO:0072329	Biological process	monocarboxylic acid catabolic process	4	125	1	1
GO:0044242	Biological process	cellular lipid catabolic process	4	131	1	1
GO:0006638	Biological process	neutral lipid metabolic process	3	7	0.233817	1
GO:0006639	Biological process	acylglycerol metabolic process	3	7	0.233817	1
GO:0097164	Biological process	ammonium ion metabolic process	3	7	0.233817	1
GO:0000023	Biological process	maltose metabolic process	3	8	0.309709	1
GO:0001763	Biological process	morphogenesis of a branching structure	3	8	0.309709	1
GO:0019755	Biological process	one-carbon compound transport	3	8	0.309709	1
GO:0042439	Biological process	ethanolamine-containing compound metabolic process	3	8	0.309709	1
GO:0045165	Biological process	cell fate commitment	3	8	0.309709	1
GO:0000154	Biological process	rRNA modification	3	9	0.386086	1
GO:0010075	Biological process	regulation of meristem growth	3	9	0.386086	1
GO:0019359	Biological process	nicotinamide nucleotide biosynthetic process	3	9	0.386086	1
GO:0019856	Biological process	pyrimidine nucleobase biosynthetic process	3	9	0.386086	1
GO:0035601	Biological process	protein deacylation	3	9	0.386086	1
GO:0048638	Biological process	regulation of developmental growth	3	9	0.386086	1
GO:0006144	Biological process	purine nucleobase metabolic process	3	10	0.460203	1
GO:0035266	Biological process	meristem growth	3	10	0.460203	1
GO:0046341	Biological process	CDP-diacylglycerol metabolic process	3	10	0.460203	1
GO:0071265	Biological process	L-methionine biosynthetic process	3	10	0.460203	1
GO:0098732	Biological process	macromolecule deacylation	3	10	0.460203	1
GO:0006026	Biological process	aminoglycan catabolic process	3	11	0.530129	1
GO:0006241	Biological process	CTP biosynthetic process	3	11	0.530129	1
GO:0006333	Biological process	chromatin assembly or disassembly	3	11	0.530129	1
GO:0009086	Biological process	methionine biosynthetic process	3	11	0.530129	1
GO:0031497	Biological process	chromatin assembly	3	11	0.530129	1
GO:0046036	Biological process	CTP metabolic process	3	11	0.530129	1
GO:0006020	Biological process	inositol metabolic process	3	12	0.594632	1
GO:0006323	Biological process	DNA packaging	3	12	0.594632	1
GO:0006528	Biological process	asparagine metabolic process	3	12	0.594632	1
GO:0010565	Biological process	regulation of cellular ketone metabolic process	3	12	0.594632	1
GO:0015977	Biological process	carbon fixation	3	13	0.653051	1
GO:0040034	Biological process	regulation of development, heterochronic	3	13	0.653051	1
GO:0009625	Biological process	response to insect	3	14	0.705157	1
GO:0019363	Biological process	pyridine nucleotide biosynthetic process	3	14	0.705157	1
GO:0030865	Biological process	cortical cytoskeleton organization	3	14	0.705157	1
GO:0006074	Biological process	(1->3)-beta-D-glucan metabolic process	3	15	0.751035	1
GO:0009832	Biological process	plant-type cell wall biogenesis	3	15	0.751035	1
GO:1901136	Biological process	carbohydrate derivative catabolic process	3	15	0.751035	1
GO:0006596	Biological process	polyamine biosynthetic process	3	16	0.790985	1
GO:0009309	Biological process	amine biosynthetic process	3	16	0.790985	1
GO:0015858	Biological process	nucleoside transport	3	16	0.790985	1
GO:0042401	Biological process	cellular biogenic amine biosynthetic process	3	16	0.790985	1
GO:0072525	Biological process	pyridine-containing compound biosynthetic process	3	17	0.82544	1
GO:0009608	Biological process	response to symbiont	3	18	0.854909	1
GO:0022406	Biological process	membrane docking	3	18	0.854909	1
GO:0071900	Biological process	regulation of protein serine/threonine kinase activity	3	18	0.854909	1
GO:0009566	Biological process	fertilization	3	19	0.879927	1
GO:0006835	Biological process	dicarboxylic acid transport	3	20	0.901027	1
GO:0006862	Biological process	nucleotide transport	3	20	0.901027	1
GO:0046916	Biological process	cellular transition metal ion homeostasis	3	20	0.901027	1
GO:0005985	Biological process	sucrose metabolic process	3	21	0.918718	1
GO:0009130	Biological process	pyrimidine nucleoside monophosphate biosynthetic process	3	21	0.918718	1
GO:0044743	Biological process	intracellular protein transmembrane import	3	21	0.918718	1
GO:0006875	Biological process	cellular metal ion homeostasis	3	22	0.933473	1
GO:0009129	Biological process	pyrimidine nucleoside monophosphate metabolic process	3	22	0.933473	1
GO:0016032	Biological process	viral process	3	22	0.933473	1
GO:0042545	Biological process	cell wall modification	3	22	0.933473	1
GO:0032504	Biological process	multicellular organism reproduction	3	23	0.94572	1
GO:0048609	Biological process	multicellular organismal reproductive process	3	23	0.94572	1
GO:0050832	Biological process	defense response to fungus	3	23	0.94572	1
GO:0065002	Biological process	intracellular protein transmembrane transport	3	23	0.94572	1
GO:0071806	Biological process	protein transmembrane transport	3	23	0.94572	1
GO:0006612	Biological process	protein targeting to membrane	3	24	0.955842	1
GO:0006743	Biological process	ubiquinone metabolic process	3	24	0.955842	1
GO:0045088	Biological process	regulation of innate immune response	3	24	0.955842	1
GO:0050776	Biological process	regulation of immune response	3	24	0.955842	1
GO:1902531	Biological process	regulation of intracellular signal transduction	3	26	0.971005	1
GO:0009226	Biological process	nucleotide-sugar biosynthetic process	3	27	0.97659	1
GO:0042742	Biological process	defense response to bacterium	3	29	0.984839	1
GO:0048584	Biological process	positive regulation of response to stimulus	3	30	0.987836	1
GO:0032958	Biological process	inositol phosphate biosynthetic process	3	41	0.999026	1
GO:0046173	Biological process	polyol biosynthetic process	3	41	0.999026	1
GO:0010260	Biological process	organ senescence	3	42	0.999231	1
GO:0044403	Biological process	symbiosis, encompassing mutualism through parasitism	3	48	0.999818	1
GO:0044419	Biological process	interspecies interaction between organisms	3	48	0.999818	1
GO:0048193	Biological process	Golgi vesicle transport	3	57	0.99998	1
GO:0006625	Biological process	protein targeting to peroxisome	3	72	1	1
GO:0015988	Biological process	energy coupled proton transmembrane transport, against electrochemical gradient	3	72	1	1
GO:0043574	Biological process	peroxisomal transport	3	72	1	1
GO:0072662	Biological process	protein localization to peroxisome	3	72	1	1
GO:0072663	Biological process	establishment of protein localization to peroxisome	3	72	1	1
GO:1902600	Biological process	hydrogen ion transmembrane transport	3	72	1	1
GO:0000724	Biological process	double-strand break repair via homologous recombination	2	4	0.253763	1
GO:0009068	Biological process	aspartate family amino acid catabolic process	2	4	0.253763	1
GO:0009113	Biological process	purine nucleobase biosynthetic process	2	4	0.253763	1
GO:0010160	Biological process	formation of organ boundary	2	4	0.253763	1
GO:0032776	Biological process	DNA methylation on cytosine	2	4	0.253763	1
GO:0043096	Biological process	purine nucleobase salvage	2	4	0.253763	1
GO:0048859	Biological process	formation of anatomical boundary	2	4	0.253763	1
GO:0051775	Biological process	response to redox state	2	4	0.253763	1
GO:0000098	Biological process	sulfur amino acid catabolic process	2	5	0.357227	1
GO:0000460	Biological process	maturation of 5.8S rRNA	2	5	0.357227	1
GO:0000959	Biological process	mitochondrial RNA metabolic process	2	5	0.357227	1
GO:0006302	Biological process	double-strand break repair	2	5	0.357227	1
GO:0006473	Biological process	protein acetylation	2	5	0.357227	1
GO:0006641	Biological process	triglyceride metabolic process	2	5	0.357227	1
GO:0016117	Biological process	carotenoid biosynthetic process	2	5	0.357227	1
GO:0018342	Biological process	protein prenylation	2	5	0.357227	1
GO:0018871	Biological process	1-aminocyclopropane-1-carboxylate metabolic process	2	5	0.357227	1
GO:0019216	Biological process	regulation of lipid metabolic process	2	5	0.357227	1
GO:0097354	Biological process	prenylation	2	5	0.357227	1
GO:0006338	Biological process	chromatin remodeling	2	6	0.454842	1
GO:0006415	Biological process	translational termination	2	6	0.454842	1
GO:0006449	Biological process	regulation of translational termination	2	6	0.454842	1
GO:0010394	Biological process	homogalacturonan metabolic process	2	6	0.454842	1
GO:0043543	Biological process	protein acylation	2	6	0.454842	1
GO:0071941	Biological process	nitrogen cycle metabolic process	2	6	0.454842	1
GO:0000079	Biological process	regulation of cyclin-dependent protein serine/threonine kinase activity	2	7	0.543252	1
GO:0006275	Biological process	regulation of DNA replication	2	7	0.543252	1
GO:0006772	Biological process	thiamine metabolic process	2	7	0.543252	1
GO:0010413	Biological process	glucuronoxylan metabolic process	2	7	0.543252	1
GO:0015718	Biological process	monocarboxylic acid transport	2	7	0.543252	1
GO:1904029	Biological process	regulation of cyclin-dependent protein kinase activity	2	7	0.543252	1
GO:0002831	Biological process	regulation of response to biotic stimulus	2	8	0.6211	1
GO:0006476	Biological process	protein deacetylation	2	8	0.6211	1
GO:0006546	Biological process	glycine catabolic process	2	8	0.6211	1
GO:0015695	Biological process	organic cation transport	2	8	0.6211	1
GO:0016575	Biological process	histone deacetylation	2	8	0.6211	1
GO:0031400	Biological process	negative regulation of protein modification process	2	8	0.6211	1
GO:0043102	Biological process	amino acid salvage	2	8	0.6211	1
GO:0043244	Biological process	regulation of protein complex disassembly	2	8	0.6211	1
GO:0044273	Biological process	sulfur compound catabolic process	2	8	0.6211	1
GO:0048506	Biological process	regulation of timing of meristematic phase transition	2	8	0.6211	1
GO:0071267	Biological process	L-methionine salvage	2	8	0.6211	1
GO:0006821	Biological process	chloride transport	2	9	0.688247	1
GO:0009071	Biological process	serine family amino acid catabolic process	2	9	0.688247	1
GO:0009611	Biological process	response to wounding	2	9	0.688247	1
GO:0009651	Biological process	response to salt stress	2	9	0.688247	1
GO:0010647	Biological process	positive regulation of cell communication	2	9	0.688247	1
GO:0016119	Biological process	carotene metabolic process	2	9	0.688247	1
GO:0042214	Biological process	terpene metabolic process	2	9	0.688247	1
GO:0042723	Biological process	thiamine-containing compound metabolic process	2	9	0.688247	1
GO:0060429	Biological process	epithelium development	2	9	0.688247	1
GO:0010393	Biological process	galacturonan metabolic process	2	10	0.745258	1
GO:0019682	Biological process	glyceraldehyde-3-phosphate metabolic process	2	10	0.745258	1
GO:0006352	Biological process	DNA-templated transcription, initiation	2	11	0.793064	1
GO:0006900	Biological process	membrane budding	2	11	0.793064	1
GO:0006901	Biological process	vesicle coating	2	11	0.793064	1
GO:0006935	Biological process	chemotaxis	2	11	0.793064	1
GO:0009644	Biological process	response to high light intensity	2	11	0.793064	1
GO:0015740	Biological process	C4-dicarboxylate transport	2	11	0.793064	1
GO:0030522	Biological process	intracellular receptor signaling pathway	2	11	0.793064	1
GO:0042330	Biological process	taxis	2	11	0.793064	1
GO:0048278	Biological process	vesicle docking	2	11	0.793064	1
GO:0050918	Biological process	positive chemotaxis	2	11	0.793064	1
GO:0006814	Biological process	sodium ion transport	2	12	0.83275	1
GO:0009900	Biological process	dehiscence	2	12	0.83275	1
GO:0052386	Biological process	cell wall thickening	2	12	0.83275	1
GO:0072507	Biological process	divalent inorganic cation homeostasis	2	12	0.83275	1
GO:0000398	Biological process	mRNA splicing, via spliceosome	2	13	0.865423	1
GO:0007186	Biological process	G-protein coupled receptor signaling pathway	2	13	0.865423	1
GO:0017004	Biological process	cytochrome complex assembly	2	13	0.865423	1
GO:0022898	Biological process	regulation of transmembrane transporter activity	2	13	0.865423	1
GO:0032409	Biological process	regulation of transporter activity	2	13	0.865423	1
GO:0032412	Biological process	regulation of ion transmembrane transporter activity	2	13	0.865423	1
GO:0015851	Biological process	nucleobase transport	2	14	0.892134	1
GO:0016050	Biological process	vesicle organization	2	14	0.892134	1
GO:0030148	Biological process	sphingolipid biosynthetic process	2	14	0.892134	1
GO:0042548	Biological process	regulation of photosynthesis, light reaction	2	14	0.892134	1
GO:0043101	Biological process	purine-containing compound salvage	2	14	0.892134	1
GO:0043467	Biological process	regulation of generation of precursor metabolites and energy	2	14	0.892134	1
GO:0098656	Biological process	anion transmembrane transport	2	14	0.892134	1
GO:0006222	Biological process	UMP biosynthetic process	2	15	0.913841	1
GO:0016116	Biological process	carotenoid metabolic process	2	15	0.913841	1
GO:0046049	Biological process	UMP metabolic process	2	15	0.913841	1
GO:0051651	Biological process	maintenance of location in cell	2	15	0.913841	1
GO:0055067	Biological process	monovalent inorganic cation homeostasis	2	15	0.913841	1
GO:0048571	Biological process	long-day photoperiodism	2	16	0.931392	1
GO:0061687	Biological process	detoxification of inorganic compound	2	16	0.931392	1
GO:0070297	Biological process	regulation of phosphorelay signal transduction system	2	16	0.931392	1
GO:0006613	Biological process	cotranslational protein targeting to membrane	2	17	0.945519	1
GO:0006730	Biological process	one-carbon metabolic process	2	17	0.945519	1
GO:0009173	Biological process	pyrimidine ribonucleoside monophosphate metabolic process	2	17	0.945519	1
GO:0009174	Biological process	pyrimidine ribonucleoside monophosphate biosynthetic process	2	17	0.945519	1
GO:0033692	Biological process	cellular polysaccharide biosynthetic process	2	17	0.945519	1
GO:0034637	Biological process	cellular carbohydrate biosynthetic process	2	17	0.945519	1
GO:0000741	Biological process	karyogamy	2	18	0.956845	1
GO:0006081	Biological process	cellular aldehyde metabolic process	2	18	0.956845	1
GO:0006549	Biological process	isoleucine metabolic process	2	18	0.956845	1
GO:0040011	Biological process	locomotion	2	18	0.956845	1
GO:0098754	Biological process	detoxification	2	18	0.956845	1
GO:0002218	Biological process	activation of innate immune response	2	19	0.965895	1
GO:0002253	Biological process	activation of immune response	2	19	0.965895	1
GO:0048284	Biological process	organelle fusion	2	19	0.965895	1
GO:0051493	Biological process	regulation of cytoskeleton organization	2	19	0.965895	1
GO:0006402	Biological process	mRNA catabolic process	2	20	0.973102	1
GO:0002684	Biological process	positive regulation of immune system process	2	21	0.978827	1
GO:0031349	Biological process	positive regulation of defense response	2	21	0.978827	1
GO:0045089	Biological process	positive regulation of innate immune response	2	21	0.978827	1
GO:0050778	Biological process	positive regulation of immune response	2	21	0.978827	1
GO:0009408	Biological process	response to heat	2	38	0.9997	1
GO:0045333	Biological process	cellular respiration	2	92	1	1
GO:0000077	Biological process	DNA damage checkpoint	1	1	0.245278	1
GO:0006357	Biological process	regulation of transcription from RNA polymerase II promoter	1	1	0.245278	1
GO:0006359	Biological process	regulation of transcription from RNA polymerase III promoter	1	1	0.245278	1
GO:0006366	Biological process	transcription from RNA polymerase II promoter	1	1	0.245278	1
GO:0006383	Biological process	transcription from RNA polymerase III promoter	1	1	0.245278	1
GO:0006636	Biological process	unsaturated fatty acid biosynthetic process	1	1	0.245278	1
GO:0006858	Biological process	extracellular transport	1	1	0.245278	1
GO:0007052	Biological process	mitotic spindle organization	1	1	0.245278	1
GO:0007093	Biological process	mitotic cell cycle checkpoint	1	1	0.245278	1
GO:0007131	Biological process	reciprocal meiotic recombination	1	1	0.245278	1
GO:0007163	Biological process	establishment or maintenance of cell polarity	1	1	0.245278	1
GO:0007569	Biological process	cell aging	1	1	0.245278	1
GO:0009200	Biological process	deoxyribonucleoside triphosphate metabolic process	1	1	0.245278	1
GO:0009211	Biological process	pyrimidine deoxyribonucleoside triphosphate metabolic process	1	1	0.245278	1
GO:0009240	Biological process	isopentenyl diphosphate biosynthetic process	1	1	0.245278	1
GO:0009956	Biological process	radial pattern formation	1	1	0.245278	1
GO:0010023	Biological process	proanthocyanidin biosynthetic process	1	1	0.245278	1
GO:0010310	Biological process	regulation of hydrogen peroxide metabolic process	1	1	0.245278	1
GO:0010322	Biological process	regulation of isopentenyl diphosphate biosynthetic process, methylerythritol 4-phosphate pathway	1	1	0.245278	1
GO:0010520	Biological process	regulation of reciprocal meiotic recombination	1	1	0.245278	1
GO:0010726	Biological process	positive regulation of hydrogen peroxide metabolic process	1	1	0.245278	1
GO:0015691	Biological process	cadmium ion transport	1	1	0.245278	1
GO:0015784	Biological process	GDP-mannose transport	1	1	0.245278	1
GO:0015791	Biological process	polyol transport	1	1	0.245278	1
GO:0016572	Biological process	histone phosphorylation	1	1	0.245278	1
GO:0018105	Biological process	peptidyl-serine phosphorylation	1	1	0.245278	1
GO:0018209	Biological process	peptidyl-serine modification	1	1	0.245278	1
GO:0019288	Biological process	isopentenyl diphosphate biosynthetic process, methylerythritol 4-phosphate pathway	1	1	0.245278	1
GO:0031440	Biological process	regulation of mRNA 3'-end processing	1	1	0.245278	1
GO:0031570	Biological process	DNA integrity checkpoint	1	1	0.245278	1
GO:0031577	Biological process	spindle checkpoint	1	1	0.245278	1
GO:0032465	Biological process	regulation of cytokinesis	1	1	0.245278	1
GO:0035065	Biological process	regulation of histone acetylation	1	1	0.245278	1
GO:0035067	Biological process	negative regulation of histone acetylation	1	1	0.245278	1
GO:0035337	Biological process	fatty-acyl-CoA metabolic process	1	1	0.245278	1
GO:0035404	Biological process	histone-serine phosphorylation	1	1	0.245278	1
GO:0035825	Biological process	reciprocal DNA recombination	1	1	0.245278	1
GO:0036260	Biological process	RNA capping	1	1	0.245278	1
GO:0040030	Biological process	regulation of molecular function, epigenetic	1	1	0.245278	1
GO:0042040	Biological process	metal incorporation into metallo-molybdopterin complex	1	1	0.245278	1
GO:0042779	Biological process	tRNA 3'-trailer cleavage	1	1	0.245278	1
GO:0043455	Biological process	regulation of secondary metabolic process	1	1	0.245278	1
GO:0043618	Biological process	regulation of transcription from RNA polymerase II promoter in response to stress	1	1	0.245278	1
GO:0043620	Biological process	regulation of DNA-templated transcription in response to stress	1	1	0.245278	1
GO:0043649	Biological process	dicarboxylic acid catabolic process	1	1	0.245278	1
GO:0044773	Biological process	mitotic DNA damage checkpoint	1	1	0.245278	1
GO:0044774	Biological process	mitotic DNA integrity checkpoint	1	1	0.245278	1
GO:0045005	Biological process	DNA-dependent DNA replication maintenance of fidelity	1	1	0.245278	1
GO:0045930	Biological process	negative regulation of mitotic cell cycle	1	1	0.245278	1
GO:0046189	Biological process	phenol-containing compound biosynthetic process	1	1	0.245278	1
GO:0046452	Biological process	dihydrofolate metabolic process	1	1	0.245278	1
GO:0046490	Biological process	isopentenyl diphosphate metabolic process	1	1	0.245278	1
GO:0048232	Biological process	male gamete generation	1	1	0.245278	1
GO:0051341	Biological process	regulation of oxidoreductase activity	1	1	0.245278	1
GO:0051353	Biological process	positive regulation of oxidoreductase activity	1	1	0.245278	1
GO:0060631	Biological process	regulation of meiosis I	1	1	0.245278	1
GO:0060771	Biological process	phyllotactic patterning	1	1	0.245278	1
GO:0061392	Biological process	regulation of transcription from RNA polymerase II promoter in response to osmotic stress	1	1	0.245278	1
GO:0071173	Biological process	spindle assembly checkpoint	1	1	0.245278	1
GO:0071470	Biological process	cellular response to osmotic stress	1	1	0.245278	1
GO:1901068	Biological process	guanosine-containing compound metabolic process	1	1	0.245278	1
GO:1901678	Biological process	iron coordination entity transport	1	1	0.245278	1
GO:1901983	Biological process	regulation of protein acetylation	1	1	0.245278	1
GO:1901984	Biological process	negative regulation of protein acetylation	1	1	0.245278	1
GO:2000756	Biological process	regulation of peptidyl-lysine acetylation	1	1	0.245278	1
GO:2000757	Biological process	negative regulation of peptidyl-lysine acetylation	1	1	0.245278	1
GO:2001020	Biological process	regulation of response to DNA damage stimulus	1	1	0.245278	1
GO:0000070	Biological process	mitotic sister chromatid segregation	1	2	0.430407	1
GO:0000255	Biological process	allantoin metabolic process	1	2	0.430407	1
GO:0000726	Biological process	non-recombinational repair	1	2	0.430407	1
GO:0001522	Biological process	pseudouridine synthesis	1	2	0.430407	1
GO:0001523	Biological process	retinoid metabolic process	1	2	0.430407	1
GO:0002239	Biological process	response to oomycetes	1	2	0.430407	1
GO:0002832	Biological process	negative regulation of response to biotic stimulus	1	2	0.430407	1
GO:0006208	Biological process	pyrimidine nucleobase catabolic process	1	2	0.430407	1
GO:0006706	Biological process	steroid catabolic process	1	2	0.430407	1
GO:0006768	Biological process	biotin metabolic process	1	2	0.430407	1
GO:0006898	Biological process	receptor-mediated endocytosis	1	2	0.430407	1
GO:0007006	Biological process	mitochondrial membrane organization	1	2	0.430407	1
GO:0007007	Biological process	inner mitochondrial membrane organization	1	2	0.430407	1
GO:0007051	Biological process	spindle organization	1	2	0.430407	1
GO:0007063	Biological process	regulation of sister chromatid cohesion	1	2	0.430407	1
GO:0007091	Biological process	metaphase/anaphase transition of mitotic cell cycle	1	2	0.430407	1
GO:0007155	Biological process	cell adhesion	1	2	0.430407	1
GO:0009143	Biological process	nucleoside triphosphate catabolic process	1	2	0.430407	1
GO:0009233	Biological process	menaquinone metabolic process	1	2	0.430407	1
GO:0009817	Biological process	defense response to fungus, incompatible interaction	1	2	0.430407	1
GO:0010965	Biological process	regulation of mitotic sister chromatid separation	1	2	0.430407	1
GO:0015712	Biological process	hexose phosphate transport	1	2	0.430407	1
GO:0017062	Biological process	respiratory chain complex III assembly	1	2	0.430407	1
GO:0018131	Biological process	oxazole or thiazole biosynthetic process	1	2	0.430407	1
GO:0019357	Biological process	nicotinate nucleotide biosynthetic process	1	2	0.430407	1
GO:0019988	Biological process	charged-tRNA amino acid modification	1	2	0.430407	1
GO:0030071	Biological process	regulation of mitotic metaphase/anaphase transition	1	2	0.430407	1
GO:0031057	Biological process	negative regulation of histone modification	1	2	0.430407	1
GO:0031167	Biological process	rRNA methylation	1	2	0.430407	1
GO:0032196	Biological process	transposition	1	2	0.430407	1
GO:0033045	Biological process	regulation of sister chromatid segregation	1	2	0.430407	1
GO:0033047	Biological process	regulation of mitotic sister chromatid segregation	1	2	0.430407	1
GO:0033206	Biological process	meiotic cytokinesis	1	2	0.430407	1
GO:0034086	Biological process	maintenance of sister chromatid cohesion	1	2	0.430407	1
GO:0034091	Biological process	regulation of maintenance of sister chromatid cohesion	1	2	0.430407	1
GO:0034093	Biological process	positive regulation of maintenance of sister chromatid cohesion	1	2	0.430407	1
GO:0034433	Biological process	steroid esterification	1	2	0.430407	1
GO:0040020	Biological process	regulation of meiotic nuclear division	1	2	0.430407	1
GO:0044784	Biological process	metaphase/anaphase transition of cell cycle	1	2	0.430407	1
GO:0045876	Biological process	positive regulation of sister chromatid cohesion	1	2	0.430407	1
GO:0046108	Biological process	uridine metabolic process	1	2	0.430407	1
GO:0046113	Biological process	nucleobase catabolic process	1	2	0.430407	1
GO:0046339	Biological process	diacylglycerol metabolic process	1	2	0.430407	1
GO:0046484	Biological process	oxazole or thiazole metabolic process	1	2	0.430407	1
GO:0046497	Biological process	nicotinate nucleotide metabolic process	1	2	0.430407	1
GO:0048572	Biological process	short-day photoperiodism	1	2	0.430407	1
GO:0051304	Biological process	chromosome separation	1	2	0.430407	1
GO:0051306	Biological process	mitotic sister chromatid separation	1	2	0.430407	1
GO:0051445	Biological process	regulation of meiotic cell cycle	1	2	0.430407	1
GO:0051983	Biological process	regulation of chromosome segregation	1	2	0.430407	1
GO:0051984	Biological process	positive regulation of chromosome segregation	1	2	0.430407	1
GO:0071071	Biological process	regulation of phospholipid biosynthetic process	1	2	0.430407	1
GO:0080154	Biological process	regulation of fertilization	1	2	0.430407	1
GO:0090068	Biological process	positive regulation of cell cycle process	1	2	0.430407	1
GO:0090329	Biological process	regulation of DNA-dependent DNA replication	1	2	0.430407	1
GO:0090529	Biological process	cell septum assembly	1	2	0.430407	1
GO:1902099	Biological process	regulation of metaphase/anaphase transition of cell cycle	1	2	0.430407	1
GO:1903309	Biological process	negative regulation of chromatin modification	1	2	0.430407	1
GO:1903725	Biological process	regulation of phospholipid metabolic process	1	2	0.430407	1
GO:2001251	Biological process	negative regulation of chromosome organization	1	2	0.430407	1
GO:0000919	Biological process	cell plate assembly	1	3	0.570133	1
GO:0001676	Biological process	long-chain fatty acid metabolic process	1	3	0.570133	1
GO:0006308	Biological process	DNA catabolic process	1	3	0.570133	1
GO:0006672	Biological process	ceramide metabolic process	1	3	0.570133	1
GO:0006677	Biological process	glycosylceramide metabolic process	1	3	0.570133	1
GO:0006678	Biological process	glucosylceramide metabolic process	1	3	0.570133	1
GO:0006687	Biological process	glycosphingolipid metabolic process	1	3	0.570133	1
GO:0006833	Biological process	water transport	1	3	0.570133	1
GO:0007127	Biological process	meiosis I	1	3	0.570133	1
GO:0007276	Biological process	gamete generation	1	3	0.570133	1
GO:0009312	Biological process	oligosaccharide biosynthetic process	1	3	0.570133	1
GO:0009626	Biological process	plant-type hypersensitive response	1	3	0.570133	1
GO:0009646	Biological process	response to absence of light	1	3	0.570133	1
GO:0010257	Biological process	NADH dehydrogenase complex assembly	1	3	0.570133	1
GO:0015717	Biological process	triose phosphate transport	1	3	0.570133	1
GO:0019319	Biological process	hexose biosynthetic process	1	3	0.570133	1
GO:0031023	Biological process	microtubule organizing center organization	1	3	0.570133	1
GO:0033559	Biological process	unsaturated fatty acid metabolic process	1	3	0.570133	1
GO:0034050	Biological process	host programmed cell death induced by symbiont	1	3	0.570133	1
GO:0042353	Biological process	fucose biosynthetic process	1	3	0.570133	1
GO:0043200	Biological process	response to amino acid	1	3	0.570133	1
GO:0048585	Biological process	negative regulation of response to stimulus	1	3	0.570133	1
GO:0072529	Biological process	pyrimidine-containing compound catabolic process	1	3	0.570133	1
GO:0000038	Biological process	very long-chain fatty acid metabolic process	1	4	0.675589	1
GO:0006266	Biological process	DNA ligation	1	4	0.675589	1
GO:0006469	Biological process	negative regulation of protein kinase activity	1	4	0.675589	1
GO:0008156	Biological process	negative regulation of DNA replication	1	4	0.675589	1
GO:0009157	Biological process	deoxyribonucleoside monophosphate biosynthetic process	1	4	0.675589	1
GO:0009162	Biological process	deoxyribonucleoside monophosphate metabolic process	1	4	0.675589	1
GO:0009176	Biological process	pyrimidine deoxyribonucleoside monophosphate metabolic process	1	4	0.675589	1
GO:0009177	Biological process	pyrimidine deoxyribonucleoside monophosphate biosynthetic process	1	4	0.675589	1
GO:0010192	Biological process	mucilage biosynthetic process	1	4	0.675589	1
GO:0010228	Biological process	vegetative to reproductive phase transition of meristem	1	4	0.675589	1
GO:0010359	Biological process	regulation of anion channel activity	1	4	0.675589	1
GO:0010360	Biological process	negative regulation of anion channel activity	1	4	0.675589	1
GO:0015714	Biological process	phosphoenolpyruvate transport	1	4	0.675589	1
GO:0015840	Biological process	urea transport	1	4	0.675589	1
GO:0017182	Biological process	peptidyl-diphthamide metabolic process	1	4	0.675589	1
GO:0018202	Biological process	peptidyl-histidine modification	1	4	0.675589	1
GO:0032410	Biological process	negative regulation of transporter activity	1	4	0.675589	1
GO:0032413	Biological process	negative regulation of ion transmembrane transporter activity	1	4	0.675589	1
GO:0033673	Biological process	negative regulation of kinase activity	1	4	0.675589	1
GO:0034763	Biological process	negative regulation of transmembrane transport	1	4	0.675589	1
GO:0034766	Biological process	negative regulation of ion transmembrane transport	1	4	0.675589	1
GO:0042350	Biological process	GDP-L-fucose biosynthetic process	1	4	0.675589	1
GO:0043271	Biological process	negative regulation of ion transport	1	4	0.675589	1
GO:0043488	Biological process	regulation of mRNA stability	1	4	0.675589	1
GO:0046364	Biological process	monosaccharide biosynthetic process	1	4	0.675589	1
GO:0046368	Biological process	GDP-L-fucose metabolic process	1	4	0.675589	1
GO:0048573	Biological process	photoperiodism, flowering	1	4	0.675589	1
GO:0048582	Biological process	positive regulation of post-embryonic development	1	4	0.675589	1
GO:0050684	Biological process	regulation of mRNA processing	1	4	0.675589	1
GO:0051051	Biological process	negative regulation of transport	1	4	0.675589	1
GO:0051053	Biological process	negative regulation of DNA metabolic process	1	4	0.675589	1
GO:0051205	Biological process	protein insertion into membrane	1	4	0.675589	1
GO:0051240	Biological process	positive regulation of multicellular organismal process	1	4	0.675589	1
GO:0051348	Biological process	negative regulation of transferase activity	1	4	0.675589	1
GO:0070507	Biological process	regulation of microtubule cytoskeleton organization	1	4	0.675589	1
GO:1903311	Biological process	regulation of mRNA metabolic process	1	4	0.675589	1
GO:1903792	Biological process	negative regulation of anion transport	1	4	0.675589	1
GO:1903959	Biological process	regulation of anion transmembrane transport	1	4	0.675589	1
GO:1903960	Biological process	negative regulation of anion transmembrane transport	1	4	0.675589	1
GO:2000379	Biological process	positive regulation of reactive oxygen species metabolic process	1	4	0.675589	1
GO:0001933	Biological process	negative regulation of protein phosphorylation	1	5	0.75518	1
GO:0006004	Biological process	fucose metabolic process	1	5	0.75518	1
GO:0006023	Biological process	aminoglycan biosynthetic process	1	5	0.75518	1
GO:0006029	Biological process	proteoglycan metabolic process	1	5	0.75518	1
GO:0007005	Biological process	mitochondrion organization	1	5	0.75518	1
GO:0009734	Biological process	auxin-activated signaling pathway	1	5	0.75518	1
GO:0009853	Biological process	photorespiration	1	5	0.75518	1
GO:0009967	Biological process	positive regulation of signal transduction	1	5	0.75518	1
GO:0010639	Biological process	negative regulation of organelle organization	1	5	0.75518	1
GO:0010928	Biological process	regulation of auxin mediated signaling pathway	1	5	0.75518	1
GO:0018065	Biological process	protein-cofactor linkage	1	5	0.75518	1
GO:0019695	Biological process	choline metabolic process	1	5	0.75518	1
GO:0019740	Biological process	nitrogen utilization	1	5	0.75518	1
GO:0022615	Biological process	protein to membrane docking	1	5	0.75518	1
GO:0023056	Biological process	positive regulation of signaling	1	5	0.75518	1
GO:0030166	Biological process	proteoglycan biosynthetic process	1	5	0.75518	1
GO:0032886	Biological process	regulation of microtubule-based process	1	5	0.75518	1
GO:0042181	Biological process	ketone biosynthetic process	1	5	0.75518	1
GO:0042326	Biological process	negative regulation of phosphorylation	1	5	0.75518	1
GO:0043484	Biological process	regulation of RNA splicing	1	5	0.75518	1
GO:0051094	Biological process	positive regulation of developmental process	1	5	0.75518	1
GO:0051129	Biological process	negative regulation of cellular component organization	1	5	0.75518	1
GO:0071365	Biological process	cellular response to auxin stimulus	1	5	0.75518	1
GO:1901663	Biological process	quinone biosynthetic process	1	5	0.75518	1
GO:0000018	Biological process	regulation of DNA recombination	1	6	0.815247	1
GO:0000911	Biological process	cytokinesis by cell plate formation	1	6	0.815247	1
GO:0006072	Biological process	glycerol-3-phosphate metabolic process	1	6	0.815247	1
GO:0006167	Biological process	AMP biosynthetic process	1	6	0.815247	1
GO:0009718	Biological process	anthocyanin-containing compound biosynthetic process	1	6	0.815247	1
GO:0010563	Biological process	negative regulation of phosphorus metabolic process	1	6	0.815247	1
GO:0015729	Biological process	oxaloacetate transport	1	6	0.815247	1
GO:0015743	Biological process	malate transport	1	6	0.815247	1
GO:0043446	Biological process	cellular alkane metabolic process	1	6	0.815247	1
GO:0043487	Biological process	regulation of RNA stability	1	6	0.815247	1
GO:0043900	Biological process	regulation of multi-organism process	1	6	0.815247	1
GO:0045936	Biological process	negative regulation of phosphate metabolic process	1	6	0.815247	1
GO:0046033	Biological process	AMP metabolic process	1	6	0.815247	1
GO:0046283	Biological process	anthocyanin-containing compound metabolic process	1	6	0.815247	1
GO:0080135	Biological process	regulation of cellular response to stress	1	6	0.815247	1
GO:2000377	Biological process	regulation of reactive oxygen species metabolic process	1	6	0.815247	1
GO:0006529	Biological process	asparagine biosynthetic process	1	7	0.86058	1
GO:0006829	Biological process	zinc II ion transport	1	7	0.86058	1
GO:0009640	Biological process	photomorphogenesis	1	7	0.86058	1
GO:0010099	Biological process	regulation of photomorphogenesis	1	7	0.86058	1
GO:0016093	Biological process	polyprenol metabolic process	1	7	0.86058	1
GO:0016094	Biological process	polyprenol biosynthetic process	1	7	0.86058	1
GO:0018208	Biological process	peptidyl-proline modification	1	7	0.86058	1
GO:0033962	Biological process	cytoplasmic mRNA processing body assembly	1	7	0.86058	1
GO:0044070	Biological process	regulation of anion transport	1	7	0.86058	1
GO:0070925	Biological process	organelle assembly	1	7	0.86058	1
GO:0072505	Biological process	divalent inorganic anion homeostasis	1	7	0.86058	1
GO:2000030	Biological process	regulation of response to red or far red light	1	7	0.86058	1
GO:0006547	Biological process	histidine metabolic process	1	8	0.894791	1
GO:0006570	Biological process	tyrosine metabolic process	1	8	0.894791	1
GO:0010675	Biological process	regulation of cellular carbohydrate metabolic process	1	8	0.894791	1
GO:0034308	Biological process	primary alcohol metabolic process	1	8	0.894791	1
GO:0051181	Biological process	cofactor transport	1	8	0.894791	1
GO:0052803	Biological process	imidazole-containing compound metabolic process	1	8	0.894791	1
GO:0072503	Biological process	cellular divalent inorganic cation homeostasis	1	8	0.894791	1
GO:0003333	Biological process	amino acid transmembrane transport	1	9	0.92061	1
GO:0006914	Biological process	autophagy	1	9	0.92061	1
GO:0009733	Biological process	response to auxin	1	9	0.92061	1
GO:0010191	Biological process	mucilage metabolic process	1	9	0.92061	1
GO:0019400	Biological process	alditol metabolic process	1	9	0.92061	1
GO:1903825	Biological process	organic acid transmembrane transport	1	9	0.92061	1
GO:0000165	Biological process	MAPK cascade	1	10	0.940093	1
GO:0006551	Biological process	leucine metabolic process	1	10	0.940093	1
GO:0006892	Biological process	post-Golgi vesicle-mediated transport	1	10	0.940093	1
GO:0009827	Biological process	plant-type cell wall modification	1	10	0.940093	1
GO:0010232	Biological process	vascular transport	1	10	0.940093	1
GO:0023014	Biological process	signal transduction by protein phosphorylation	1	10	0.940093	1
GO:0043405	Biological process	regulation of MAP kinase activity	1	10	0.940093	1
GO:0043408	Biological process	regulation of MAPK cascade	1	10	0.940093	1
GO:0055081	Biological process	anion homeostasis	1	10	0.940093	1
GO:0071214	Biological process	cellular response to abiotic stimulus	1	10	0.940093	1
GO:0006771	Biological process	riboflavin metabolic process	1	11	0.954796	1
GO:0007623	Biological process	circadian rhythm	1	11	0.954796	1
GO:0030838	Biological process	positive regulation of actin filament polymerization	1	11	0.954796	1
GO:0031334	Biological process	positive regulation of protein complex assembly	1	11	0.954796	1
GO:0032273	Biological process	positive regulation of protein polymerization	1	11	0.954796	1
GO:0042726	Biological process	flavin-containing compound metabolic process	1	11	0.954796	1
GO:0044089	Biological process	positive regulation of cellular component biogenesis	1	11	0.954796	1
GO:0045010	Biological process	actin nucleation	1	11	0.954796	1
GO:0000469	Biological process	cleavage involved in rRNA processing	1	12	0.965891	1
GO:0006928	Biological process	movement of cell or subcellular component	1	12	0.965891	1
GO:0015669	Biological process	gas transport	1	12	0.965891	1
GO:0051220	Biological process	cytoplasmic sequestering of protein	1	12	0.965891	1
GO:0010104	Biological process	regulation of ethylene-activated signaling pathway	1	13	0.974263	1
GO:0043650	Biological process	dicarboxylic acid biosynthetic process	1	13	0.974263	1
GO:0006560	Biological process	proline metabolic process	1	14	0.980581	1
GO:0010029	Biological process	regulation of seed germination	1	14	0.980581	1
GO:0030833	Biological process	regulation of actin filament polymerization	1	14	0.980581	1
GO:0032271	Biological process	regulation of protein polymerization	1	14	0.980581	1
GO:0032507	Biological process	maintenance of protein location in cell	1	14	0.980581	1
GO:0043254	Biological process	regulation of protein complex assembly	1	14	0.980581	1
GO:0045185	Biological process	maintenance of protein location	1	14	0.980581	1
GO:0051495	Biological process	positive regulation of cytoskeleton organization	1	14	0.980581	1
GO:1900140	Biological process	regulation of seedling development	1	14	0.980581	1
GO:0008064	Biological process	regulation of actin polymerization or depolymerization	1	15	0.985348	1
GO:0030041	Biological process	actin filament polymerization	1	15	0.985348	1
GO:0030832	Biological process	regulation of actin filament length	1	15	0.985348	1
GO:0032956	Biological process	regulation of actin cytoskeleton organization	1	15	0.985348	1
GO:0032970	Biological process	regulation of actin filament-based process	1	15	0.985348	1
GO:0051258	Biological process	protein polymerization	1	15	0.985348	1
GO:0048438	Biological process	floral whorl development	1	16	0.988945	1
GO:0052646	Biological process	alditol phosphate metabolic process	1	16	0.988945	1
GO:0006109	Biological process	regulation of carbohydrate metabolic process	1	17	0.991659	1
GO:0006541	Biological process	glutamine metabolic process	1	17	0.991659	1
GO:0006839	Biological process	mitochondrial transport	1	17	0.991659	1
GO:0006573	Biological process	valine metabolic process	1	18	0.993707	1
GO:0009873	Biological process	ethylene-activated signaling pathway	1	18	0.993707	1
GO:0071369	Biological process	cellular response to ethylene stimulus	1	18	0.993707	1
GO:0006536	Biological process	glutamate metabolic process	1	19	0.995253	1
GO:0044087	Biological process	regulation of cellular component biogenesis	1	19	0.995253	1
GO:0051640	Biological process	organelle localization	1	19	0.995253	1
GO:0009723	Biological process	response to ethylene	1	20	0.996418	1
GO:0006084	Biological process	acetyl-CoA metabolic process	1	27	0.999502	1
GO:0022904	Biological process	respiratory electron transport chain	1	46	0.999998	1
GO:0031224	Cellular component	intrinsic component of membrane	722	2630	2.35324e-21	5.27126e-19
GO:0005875	Cellular component	microtubule associated complex	48	64	1.58507e-20	1.77528e-18
GO:0044430	Cellular component	cytoskeletal part	56	85	2.38862e-19	1.7835e-17
GO:0005856	Cellular component	cytoskeleton	106	248	2.1505e-15	1.20428e-13
GO:0015630	Cellular component	microtubule cytoskeleton	89	203	6.56632e-14	2.94171e-12
GO:0044425	Cellular component	membrane part	766	3004	1.09792e-13	4.09888e-12
GO:0009521	Cellular component	photosystem	41	122	0.000618998	0.0198079
GO:0005694	Cellular component	chromosome	28	78	0.00140915	0.0394561
GO:0042575	Cellular component	DNA polymerase complex	4	4	0.00185457	0.0461581
GO:0044427	Cellular component	chromosomal part	19	48	0.00222289	0.0497928
GO:0034357	Cellular component	photosynthetic membrane	44	142	0.0025655	0.0522429
GO:0043228	Cellular component	non-membrane-bounded organelle	269	1124	0.00360576	0.0621299
GO:0043232	Cellular component	intracellular non-membrane-bounded organelle	269	1124	0.00360576	0.0621299
GO:0015629	Cellular component	actin cytoskeleton	8	16	0.00881177	0.117815
GO:0005657	Cellular component	replication fork	3	3	0.00894135	0.117815
GO:0005811	Cellular component	lipid particle	3	3	0.00894135	0.117815
GO:0030894	Cellular component	replisome	3	3	0.00894135	0.117815
GO:0009534	Cellular component	chloroplast thylakoid	6	11	0.0139906	0.174105
GO:0030312	Cellular component	external encapsulating structure	119	483	0.0198136	0.233592
GO:0071944	Cellular component	cell periphery	123	508	0.0299204	0.307508
GO:0000775	Cellular component	chromosome, centromeric region	3	4	0.0302017	0.307508
GO:0000776	Cellular component	kinetochore	3	4	0.0302017	0.307508
GO:0016020	Cellular component	membrane	952	4398	0.0339968	0.3311
GO:0005819	Cellular component	spindle	5	10	0.03803	0.340749
GO:0030684	Cellular component	preribosome	5	10	0.03803	0.340749
GO:0000808	Cellular component	origin recognition complex	2	2	0.0430939	0.344751
GO:0005876	Cellular component	spindle microtubule	2	2	0.0430939	0.344751
GO:0035097	Cellular component	histone methyltransferase complex	2	2	0.0430939	0.344751
GO:0031225	Cellular component	anchored component of membrane	16	51	0.049477	0.376687
GO:0000123	Cellular component	histone acetyltransferase complex	4	8	0.0634785	0.376687
GO:0031248	Cellular component	protein acetyltransferase complex	4	8	0.0634785	0.376687
GO:1902493	Cellular component	acetyltransferase complex	4	8	0.0634785	0.376687
GO:0000152	Cellular component	nuclear ubiquitin ligase complex	3	5	0.0639022	0.376687
GO:0000325	Cellular component	plant-type vacuole	3	5	0.0639022	0.376687
GO:0009535	Cellular component	chloroplast thylakoid membrane	3	5	0.0639022	0.376687
GO:0032993	Cellular component	protein-DNA complex	3	5	0.0639022	0.376687
GO:0043189	Cellular component	H4/H2A histone acetyltransferase complex	3	5	0.0639022	0.376687
GO:0055035	Cellular component	plastid thylakoid membrane	3	5	0.0639022	0.376687
GO:0044436	Cellular component	thylakoid part	51	204	0.0801419	0.460302
GO:0042651	Cellular component	thylakoid membrane	4	9	0.0959687	0.524317
GO:0098687	Cellular component	chromosomal region	4	9	0.0959687	0.524317
GO:0009579	Cellular component	thylakoid	88	375	0.107049	0.530923
GO:0009523	Cellular component	photosystem II	3	6	0.108418	0.530923
GO:1902562	Cellular component	H4 histone acetyltransferase complex	3	6	0.108418	0.530923
GO:0005795	Cellular component	Golgi stack	2	3	0.111399	0.530923
GO:0031985	Cellular component	Golgi cisterna	2	3	0.111399	0.530923
GO:0098791	Cellular component	Golgi subcompartment	2	3	0.111399	0.530923
GO:0005618	Cellular component	cell wall	47	192	0.118037	0.550842
GO:0019012	Cellular component	virion	20	75	0.132023	0.591463
GO:0044423	Cellular component	virion part	20	75	0.132023	0.591463
GO:0031976	Cellular component	plastid thylakoid	66	280	0.136435	0.599245
GO:0000229	Cellular component	cytoplasmic chromosome	7	22	0.154107	0.663847
GO:0043234	Cellular component	protein complex	229	1052	0.209896	0.691421
GO:0061695	Cellular component	transferase complex, transferring phosphorus-containing groups	5	15	0.184324	0.691421
GO:0000793	Cellular component	condensed chromosome	2	4	0.192596	0.691421
GO:0009503	Cellular component	thylakoid light-harvesting complex	2	4	0.192596	0.691421
GO:0031312	Cellular component	extrinsic component of organelle membrane	2	4	0.192596	0.691421
GO:0034708	Cellular component	methyltransferase complex	2	4	0.192596	0.691421
GO:0098807	Cellular component	chloroplast thylakoid membrane protein complex	2	4	0.192596	0.691421
GO:1990391	Cellular component	DNA repair complex	2	4	0.192596	0.691421
GO:0000109	Cellular component	nucleotide-excision repair complex	1	1	0.207626	0.691421
GO:0000796	Cellular component	condensin complex	1	1	0.207626	0.691421
GO:0005771	Cellular component	multivesicular body	1	1	0.207626	0.691421
GO:0005849	Cellular component	mRNA cleavage factor complex	1	1	0.207626	0.691421
GO:0032806	Cellular component	carboxy-terminal domain protein kinase complex	1	1	0.207626	0.691421
GO:0044815	Cellular component	DNA packaging complex	1	1	0.207626	0.691421
GO:1902554	Cellular component	serine/threonine protein kinase complex	1	1	0.207626	0.691421
GO:1902911	Cellular component	protein kinase complex	1	1	0.207626	0.691421
GO:0031012	Cellular component	extracellular matrix	6	20	0.221281	0.718362
GO:0044431	Cellular component	Golgi apparatus part	11	43	0.26912	0.820639
GO:0005874	Cellular component	microtubule	3	9	0.282095	0.820639
GO:0033202	Cellular component	DNA helicase complex	3	9	0.282095	0.820639
GO:0099512	Cellular component	supramolecular fiber	3	9	0.282095	0.820639
GO:0099513	Cellular component	polymeric cytoskeletal fiber	3	9	0.282095	0.820639
GO:0005730	Cellular component	nucleolus	2	5	0.278393	0.820639
GO:0030076	Cellular component	light-harvesting complex	2	5	0.278393	0.820639
GO:0044452	Cellular component	nucleolar part	2	5	0.278393	0.820639
GO:0000785	Cellular component	chromatin	8	31	0.306972	0.881559
GO:0005575	Cellular component	cellular_component	2336	11251	1	1
GO:0005623	Cellular component	cell	1606	8939	1	1
GO:0044464	Cellular component	cell part	1606	8935	1	1
GO:0005622	Cellular component	intracellular	1489	8546	1	1
GO:0044424	Cellular component	intracellular part	1484	8512	1	1
GO:0043226	Cellular component	organelle	1181	6978	1	1
GO:0043229	Cellular component	intracellular organelle	1159	6880	1	1
GO:0043227	Cellular component	membrane-bounded organelle	1035	6471	1	1
GO:0043231	Cellular component	intracellular membrane-bounded organelle	1009	6336	1	1
GO:0005737	Cellular component	cytoplasm	596	4528	1	1
GO:0044444	Cellular component	cytoplasmic part	587	4494	1	1
GO:0032991	Cellular component	macromolecular complex	475	2407	0.924345	1
GO:0044422	Cellular component	organelle part	468	3067	1	1
GO:0044446	Cellular component	intracellular organelle part	412	2632	1	1
GO:0009536	Cellular component	plastid	357	2598	1	1
GO:0044435	Cellular component	plastid part	205	1392	1	1
GO:0030529	Cellular component	intracellular ribonucleoprotein complex	199	1207	0.999969	1
GO:1990904	Cellular component	ribonucleoprotein complex	199	1207	0.999969	1
GO:0031090	Cellular component	organelle membrane	135	1206	1	1
GO:0031967	Cellular component	organelle envelope	117	924	1	1
GO:0031975	Cellular component	envelope	117	924	1	1
GO:0009526	Cellular component	plastid envelope	102	661	0.999866	1
GO:0031984	Cellular component	organelle subcompartment	94	443	0.423792	1
GO:0009507	Cellular component	chloroplast	87	474	0.917539	1
GO:0005911	Cellular component	cell-cell junction	87	592	0.999958	1
GO:0030054	Cellular component	cell junction	87	592	0.999958	1
GO:0009532	Cellular component	plastid stroma	84	690	1	1
GO:0044434	Cellular component	chloroplast part	80	453	0.9594	1
GO:0098796	Cellular component	membrane protein complex	61	346	0.938782	1
GO:0005576	Cellular component	extracellular region	58	340	0.964672	1
GO:0005840	Cellular component	ribosome	50	446	1	1
GO:0044391	Cellular component	ribosomal subunit	42	343	0.99999	1
GO:0005634	Cellular component	nucleus	35	171	0.568765	1
GO:0042170	Cellular component	plastid membrane	32	211	0.985164	1
GO:0044428	Cellular component	nuclear part	30	154	0.684493	1
GO:1902494	Cellular component	catalytic complex	28	169	0.92965	1
GO:0019866	Cellular component	organelle inner membrane	28	249	0.999978	1
GO:0031974	Cellular component	membrane-enclosed lumen	27	153	0.855418	1
GO:1990234	Cellular component	transferase complex	25	115	0.434262	1
GO:0031981	Cellular component	nuclear lumen	23	118	0.669503	1
GO:0043233	Cellular component	organelle lumen	23	118	0.669503	1
GO:0070013	Cellular component	intracellular organelle lumen	23	118	0.669503	1
GO:0098588	Cellular component	bounding membrane of organelle	23	203	0.999876	1
GO:0012505	Cellular component	endomembrane system	22	167	0.996038	1
GO:0005654	Cellular component	nucleoplasm	17	78	0.455295	1
GO:0044451	Cellular component	nucleoplasm part	17	78	0.455295	1
GO:0005739	Cellular component	mitochondrion	16	237	1	1
GO:0098805	Cellular component	whole membrane	15	165	0.999985	1
GO:0044429	Cellular component	mitochondrial part	15	227	1	1
GO:0016021	Cellular component	integral component of membrane	14	73	0.676257	1
GO:0000151	Cellular component	ubiquitin ligase complex	14	77	0.753919	1
GO:0009528	Cellular component	plastid inner membrane	14	105	0.981914	1
GO:0005794	Cellular component	Golgi apparatus	12	53	0.42069	1
GO:0031977	Cellular component	thylakoid lumen	12	57	0.530967	1
GO:0042579	Cellular component	microbody	12	167	1	1
GO:0031978	Cellular component	plastid thylakoid lumen	10	54	0.709784	1
GO:0031461	Cellular component	cullin-RING ubiquitin ligase complex	10	63	0.869735	1
GO:0015935	Cellular component	small ribosomal subunit	10	83	0.986732	1
GO:0005773	Cellular component	vacuole	10	85	0.989757	1
GO:0031988	Cellular component	membrane-bounded vesicle	10	86	0.991016	1
GO:0031982	Cellular component	vesicle	10	89	0.993978	1
GO:0000139	Cellular component	Golgi membrane	9	38	0.389451	1
GO:0070993	Cellular component	translation preinitiation complex	8	45	0.744827	1
GO:0016023	Cellular component	cytoplasmic, membrane-bounded vesicle	8	79	0.996235	1
GO:0031410	Cellular component	cytoplasmic vesicle	8	81	0.997205	1
GO:0016469	Cellular component	proton-transporting two-sector ATPase complex	8	93	0.999568	1
GO:0044437	Cellular component	vacuolar part	7	56	0.961882	1
GO:0012506	Cellular component	vesicle membrane	7	60	0.977833	1
GO:0019867	Cellular component	outer membrane	6	50	0.963578	1
GO:0005774	Cellular component	vacuolar membrane	6	55	0.982272	1
GO:0030135	Cellular component	coated vesicle	6	62	0.993904	1
GO:0030117	Cellular component	membrane coat	6	75	0.999274	1
GO:0048475	Cellular component	coated membrane	6	75	0.999274	1
GO:0044455	Cellular component	mitochondrial membrane part	6	141	1	1
GO:0005740	Cellular component	mitochondrial envelope	6	157	1	1
GO:0031966	Cellular component	mitochondrial membrane	6	157	1	1
GO:0005768	Cellular component	endosome	5	44	0.966113	1
GO:0031968	Cellular component	organelle outer membrane	5	45	0.970842	1
GO:0030659	Cellular component	cytoplasmic vesicle membrane	5	55	0.994024	1
GO:0044433	Cellular component	cytoplasmic vesicle part	5	55	0.994024	1
GO:0015934	Cellular component	large ribosomal subunit	5	116	1	1
GO:0046930	Cellular component	pore complex	4	16	0.43238	1
GO:0016604	Cellular component	nuclear body	4	27	0.84201	1
GO:0009527	Cellular component	plastid outer membrane	4	39	0.974281	1
GO:0030662	Cellular component	coated vesicle membrane	4	45	0.990592	1
GO:0005886	Cellular component	plasma membrane	3	19	0.787359	1
GO:0042995	Cellular component	cell projection	3	22	0.865027	1
GO:0031970	Cellular component	organelle envelope lumen	3	31	0.969952	1
GO:0030119	Cellular component	AP-type membrane coat adaptor complex	3	32	0.974817	1
GO:0030120	Cellular component	vesicle coat	3	32	0.974817	1
GO:0033177	Cellular component	proton-transporting two-sector ATPase complex, proton-transporting domain	3	41	0.99517	1
GO:0009522	Cellular component	photosystem I	2	7	0.444197	1
GO:0019898	Cellular component	extrinsic component of membrane	2	7	0.444197	1
GO:0034702	Cellular component	ion channel complex	2	9	0.586574	1
GO:0044459	Cellular component	plasma membrane part	2	9	0.586574	1
GO:1902495	Cellular component	transmembrane transporter complex	2	9	0.586574	1
GO:1990351	Cellular component	transporter complex	2	9	0.586574	1
GO:0005829	Cellular component	cytosol	2	10	0.646891	1
GO:0044445	Cellular component	cytosolic part	2	10	0.646891	1
GO:0005667	Cellular component	transcription factor complex	2	12	0.746277	1
GO:0044798	Cellular component	nuclear transcription factor complex	2	12	0.746277	1
GO:0090575	Cellular component	RNA polymerase II transcription factor complex	2	12	0.746277	1
GO:0000314	Cellular component	organellar small ribosomal subunit	2	14	0.820622	1
GO:0033176	Cellular component	proton-transporting V-type ATPase complex	2	22	0.959706	1
GO:0000313	Cellular component	organellar ribosome	2	25	0.977653	1
GO:0033178	Cellular component	proton-transporting two-sector ATPase complex, catalytic domain	2	27	0.98501	1
GO:0044440	Cellular component	endosomal part	2	28	0.987743	1
GO:0044432	Cellular component	endoplasmic reticulum part	2	37	0.998075	1
GO:0005783	Cellular component	endoplasmic reticulum	2	38	0.998438	1
GO:0005777	Cellular component	peroxisome	2	48	0.999813	1
GO:0036338	Cellular component	viral membrane	1	2	0.372158	1
GO:0008278	Cellular component	cohesin complex	1	3	0.502538	1
GO:0032300	Cellular component	mismatch repair complex	1	3	0.502538	1
GO:0035267	Cellular component	NuA4 histone acetyltransferase complex	1	3	0.502538	1
GO:0000323	Cellular component	lytic vacuole	1	5	0.687716	1
GO:0005741	Cellular component	mitochondrial outer membrane	1	5	0.687716	1
GO:0030981	Cellular component	cortical microtubule cytoskeleton	1	5	0.687716	1
GO:0031306	Cellular component	intrinsic component of mitochondrial outer membrane	1	5	0.687716	1
GO:0055028	Cellular component	cortical microtubule	1	5	0.687716	1
GO:0098573	Cellular component	intrinsic component of mitochondrial membrane	1	5	0.687716	1
GO:0005881	Cellular component	cytoplasmic microtubule	1	6	0.752583	1
GO:0008023	Cellular component	transcription elongation factor complex	1	6	0.752583	1
GO:0030125	Cellular component	clathrin vesicle coat	1	6	0.752583	1
GO:0030136	Cellular component	clathrin-coated vesicle	1	6	0.752583	1
GO:0030665	Cellular component	clathrin-coated vesicle membrane	1	6	0.752583	1
GO:0030863	Cellular component	cortical cytoskeleton	1	6	0.752583	1
GO:0005929	Cellular component	cilium	1	7	0.803981	1
GO:0005938	Cellular component	cell cortex	1	7	0.803981	1
GO:0036452	Cellular component	ESCRT complex	1	7	0.803981	1
GO:0044448	Cellular component	cell cortex part	1	7	0.803981	1
GO:0042646	Cellular component	plastid nucleoid	1	8	0.844705	1
GO:0099568	Cellular component	cytoplasmic region	1	8	0.844705	1
GO:0030660	Cellular component	Golgi-associated vesicle membrane	1	9	0.876971	1
GO:0044421	Cellular component	extracellular region part	1	9	0.876971	1
GO:0005798	Cellular component	Golgi-associated vesicle	1	10	0.902535	1
GO:0009295	Cellular component	nucleoid	1	10	0.902535	1
GO:0030532	Cellular component	small nuclear ribonucleoprotein complex	1	11	0.92279	1
GO:0097525	Cellular component	spliceosomal snRNP complex	1	11	0.92279	1
GO:0009368	Cellular component	endopeptidase Clp complex	1	14	0.96162	1
GO:0030118	Cellular component	clathrin coat	1	18	0.984892	1
GO:0010008	Cellular component	endosome membrane	1	19	0.988034	1
GO:0035770	Cellular component	ribonucleoprotein granule	1	23	0.995292	1
GO:0036464	Cellular component	cytoplasmic ribonucleoprotein granule	1	23	0.995292	1
GO:0044438	Cellular component	microbody part	1	30	0.999081	1
GO:0044439	Cellular component	peroxisomal part	1	30	0.999081	1
GO:0031300	Cellular component	intrinsic component of organelle membrane	1	35	0.999714	1
GO:0003774	Molecular function	motor activity	42	56	6.95607e-15	3.99278e-12
GO:0015631	Molecular function	tubulin binding	57	91	4.41017e-14	1.26572e-11
GO:0016628	Molecular function	oxidoreductase activity, acting on the CH-CH group of donors, NAD or NADP as acceptor	187	467	5.86834e-13	1.12281e-10
GO:0016627	Molecular function	oxidoreductase activity, acting on the CH-CH group of donors	199	535	2.66289e-10	3.81705e-08
GO:0008092	Molecular function	cytoskeletal protein binding	67	133	3.32496e-10	3.81705e-08
GO:0003824	Molecular function	catalytic activity	2861	10762	4.89338e-10	4.68133e-08
GO:0004672	Molecular function	protein kinase activity	352	1123	8.02018e-07	6.57655e-05
GO:0016773	Molecular function	phosphotransferase activity, alcohol group as acceptor	365	1177	1.58359e-06	0.000113622
GO:0016413	Molecular function	O-acetyltransferase activity	16	22	3.81501e-06	0.000223538
GO:0016229	Molecular function	steroid dehydrogenase activity	14	18	4.28384e-06	0.000223538
GO:0033764	Molecular function	steroid dehydrogenase activity, acting on the CH-OH group of donors, NAD or NADP as acceptor	14	18	4.28384e-06	0.000223538
GO:0016798	Molecular function	hydrolase activity, acting on glycosyl bonds	131	372	8.45658e-06	0.000404506
GO:0004674	Molecular function	protein serine/threonine kinase activity	123	353	2.74929e-05	0.00121392
GO:0004553	Molecular function	hydrolase activity, hydrolyzing O-glycosyl compounds	108	306	4.54883e-05	0.00186502
GO:0015926	Molecular function	glucosidase activity	42	97	7.29643e-05	0.0027921
GO:0016705	Molecular function	oxidoreductase activity, acting on paired donors, with incorporation or reduction of molecular oxygen	121	355	9.50405e-05	0.00340958
GO:0016772	Molecular function	transferase activity, transferring phosphorus-containing groups	581	2035	0.000115192	0.00388944
GO:0016787	Molecular function	hydrolase activity	837	3012	0.000150059	0.00459707
GO:0052689	Molecular function	carboxylic ester hydrolase activity	48	118	0.000152168	0.00459707
GO:0003677	Molecular function	DNA binding	120	360	0.000284561	0.00809052
GO:0051213	Molecular function	dioxygenase activity	37	87	0.000295995	0.00809052
GO:0034061	Molecular function	DNA polymerase activity	16	28	0.000314185	0.00819737
GO:0016740	Molecular function	transferase activity	1019	3732	0.000360926	0.00900745
GO:0016706	Molecular function	oxidoreductase activity, acting on paired donors, with incorporation or reduction of molecular oxygen, 2-oxoglutarate as one donor, and incorporation of one atom each of oxygen into both donors	32	73	0.000387364	0.00926445
GO:0008374	Molecular function	O-acyltransferase activity	22	46	0.000741175	0.0170174
GO:0008422	Molecular function	beta-glucosidase activity	23	49	0.000787274	0.0173806
GO:0016301	Molecular function	kinase activity	404	1408	0.000934651	0.01987
GO:0003678	Molecular function	DNA helicase activity	12	20	0.000997792	0.0204547
GO:0004180	Molecular function	carboxypeptidase activity	20	42	0.0013642	0.0270018
GO:0016491	Molecular function	oxidoreductase activity	569	2050	0.00234991	0.0449437
GO:0016891	Molecular function	endoribonuclease activity, producing 5'-phosphomonoesters	11	19	0.00242727	0.0449437
GO:0004683	Molecular function	calmodulin-dependent protein kinase activity	15	30	0.00294837	0.0528864
GO:0004497	Molecular function	monooxygenase activity	77	231	0.00320532	0.0549188
GO:0004713	Molecular function	protein tyrosine kinase activity	65	190	0.00325303	0.0549188
GO:0015085	Molecular function	calcium ion transmembrane transporter activity	7	10	0.00366089	0.0600386
GO:0016893	Molecular function	endonuclease activity, active with either ribo- or deoxyribonucleic acids and producing 5'-phosphomonoesters	11	20	0.00417442	0.0665588
GO:0015925	Molecular function	galactosidase activity	21	49	0.0051306	0.0795937
GO:0016747	Molecular function	transferase activity, transferring acyl groups other than amino-acyl groups	68	204	0.00535897	0.0809487
GO:0004521	Molecular function	endoribonuclease activity	13	26	0.00554512	0.0816128
GO:0016407	Molecular function	acetyltransferase activity	26	65	0.00603737	0.0866362
GO:0004519	Molecular function	endonuclease activity	19	44	0.00688391	0.0963747
GO:0015291	Molecular function	secondary active transmembrane transporter activity	60	179	0.00746034	0.101958
GO:0004518	Molecular function	nuclease activity	47	136	0.00904439	0.119357
GO:0016679	Molecular function	oxidoreductase activity, acting on diphenols and related substances as donors	19	45	0.00914931	0.119357
GO:0016709	Molecular function	oxidoreductase activity, acting on paired donors, with incorporation or reduction of molecular oxygen, NAD(P)H as one donor, and incorporation of one atom of oxygen	53	157	0.00979031	0.124881
GO:0008171	Molecular function	O-methyltransferase activity	11	22	0.0105273	0.128567
GO:0016841	Molecular function	ammonia-lyase activity	6	9	0.0103708	0.128567
GO:0016682	Molecular function	oxidoreductase activity, acting on diphenols and related substances as donors, oxygen as acceptor	18	43	0.012208	0.145987
GO:0016788	Molecular function	hydrolase activity, acting on ester bonds	200	693	0.0135916	0.153931
GO:0046527	Molecular function	glucosyltransferase activity	62	191	0.013945	0.153931
GO:0004702	Molecular function	receptor signaling protein serine/threonine kinase activity	54	163	0.0136921	0.153931
GO:0005057	Molecular function	receptor signaling protein activity	54	163	0.0136921	0.153931
GO:0035251	Molecular function	UDP-glucosyltransferase activity	46	136	0.0147359	0.159593
GO:0070568	Molecular function	guanylyltransferase activity	3	3	0.0159716	0.169772
GO:0001882	Molecular function	nucleoside binding	796	2983	0.0194408	0.202891
GO:0016758	Molecular function	transferase activity, transferring hexosyl groups	100	331	0.0209464	0.214701
GO:0001883	Molecular function	purine nucleoside binding	792	2974	0.0234596	0.228234
GO:0032549	Molecular function	ribonucleoside binding	792	2974	0.0234596	0.228234
GO:0032550	Molecular function	purine ribonucleoside binding	792	2974	0.0234596	0.228234
GO:0072509	Molecular function	divalent inorganic cation transmembrane transporter activity	8	16	0.0282665	0.265983
GO:0015368	Molecular function	calcium:cation antiporter activity	5	8	0.0281427	0.265983
GO:0016757	Molecular function	transferase activity, transferring glycosyl groups	137	472	0.0302787	0.280322
GO:0004871	Molecular function	signal transducer activity	67	217	0.0330885	0.301473
GO:0016741	Molecular function	transferase activity, transferring one-carbon groups	90	301	0.0349829	0.313753
GO:0016273	Molecular function	arginine N-methyltransferase activity	4	6	0.0385694	0.325571
GO:0016274	Molecular function	protein-arginine N-methyltransferase activity	4	6	0.0385694	0.325571
GO:0046030	Molecular function	inositol trisphosphate phosphatase activity	4	6	0.0385694	0.325571
GO:0052743	Molecular function	inositol tetrakisphosphate phosphatase activity	4	6	0.0385694	0.325571
GO:0019104	Molecular function	DNA N-glycosylase activity	7	14	0.0396947	0.330214
GO:0019208	Molecular function	phosphatase regulator activity	9	20	0.0426852	0.345089
GO:0019888	Molecular function	protein phosphatase regulator activity	9	20	0.0426852	0.345089
GO:0019900	Molecular function	kinase binding	18	49	0.0484826	0.386514
GO:0008175	Molecular function	tRNA methyltransferase activity	5	9	0.0503575	0.395962
GO:0016882	Molecular function	cyclo-ligase activity	3	4	0.0518244	0.401989
GO:1901363	Molecular function	heterocyclic compound binding	1327	5110	0.0604632	0.444032
GO:0046906	Molecular function	tetrapyrrole binding	130	457	0.0590865	0.444032
GO:0004386	Molecular function	helicase activity	20	57	0.0614971	0.444032
GO:0008173	Molecular function	RNA methyltransferase activity	8	18	0.0591366	0.444032
GO:0005262	Molecular function	calcium channel activity	2	2	0.0634331	0.444032
GO:0008905	Molecular function	mannose-phosphate guanylyltransferase activity	2	2	0.0634331	0.444032
GO:0045543	Molecular function	gibberellin 2-beta-dioxygenase activity	2	2	0.0634331	0.444032
GO:0050662	Molecular function	coenzyme binding	2	2	0.0634331	0.444032
GO:0097367	Molecular function	carbohydrate derivative binding	799	3041	0.0650589	0.449925
GO:0004003	Molecular function	ATP-dependent DNA helicase activity	4	7	0.0722627	0.476768
GO:0008026	Molecular function	ATP-dependent helicase activity	4	7	0.0722627	0.476768
GO:0016423	Molecular function	tRNA (guanine) methyltransferase activity	4	7	0.0722627	0.476768
GO:0070035	Molecular function	purine NTP-dependent helicase activity	4	7	0.0722627	0.476768
GO:0008757	Molecular function	S-adenosylmethionine-dependent methyltransferase activity	30	93	0.0753514	0.491497
GO:0016703	Molecular function	oxidoreductase activity, acting on single donors with incorporation of molecular oxygen, incorporation of one atom of oxygen (internal monooxygenases or internal mixed function oxidases)	9	22	0.0775408	0.500094
GO:0016779	Molecular function	nucleotidyltransferase activity	51	169	0.0806621	0.514445
GO:0003905	Molecular function	alkylbase DNA N-glycosylase activity	6	13	0.0826781	0.51584
GO:0043733	Molecular function	DNA-3-methylbase glycosylase activity	6	13	0.0826781	0.51584
GO:0016409	Molecular function	palmitoyltransferase activity	9	23	0.0999733	0.617039
GO:0097159	Molecular function	organic cyclic compound binding	1366	5293	0.103622	0.63067
GO:0015145	Molecular function	monosaccharide transmembrane transporter activity	3	5	0.105478	0.63067
GO:0015149	Molecular function	hexose transmembrane transporter activity	3	5	0.105478	0.63067
GO:0016712	Molecular function	oxidoreductase activity, acting on paired donors, with incorporation or reduction of molecular oxygen, reduced flavin or flavoprotein as one donor, and incorporation of one atom of oxygen	14	40	0.108171	0.640107
GO:0008094	Molecular function	DNA-dependent ATPase activity	7	17	0.11052	0.640794
GO:0043566	Molecular function	structure-specific DNA binding	7	17	0.11052	0.640794
GO:0016846	Molecular function	carbon-sulfur lyase activity	10	27	0.117671	0.668744
GO:0043682	Molecular function	copper-transporting ATPase activity	5	11	0.117596	0.668744
GO:0016701	Molecular function	oxidoreductase activity, acting on single donors with incorporation of molecular oxygen	19	58	0.12067	0.679065
GO:0008168	Molecular function	methyltransferase activity	52	178	0.124374	0.693113
GO:0016799	Molecular function	hydrolase activity, hydrolyzing N-glycosyl compounds	9	24	0.125713	0.69384
GO:0036094	Molecular function	small molecule binding	913	3522	0.13121	0.71346
GO:0016746	Molecular function	transferase activity, transferring acyl groups	86	306	0.131754	0.71346
GO:0015103	Molecular function	inorganic anion transmembrane transporter activity	19	59	0.137828	0.732528
GO:0004540	Molecular function	ribonuclease activity	13	38	0.137442	0.732528
GO:0008238	Molecular function	exopeptidase activity	24	77	0.140547	0.740129
GO:0003690	Molecular function	double-stranded DNA binding	7	18	0.143219	0.747342
GO:0008194	Molecular function	UDP-glycosyltransferase activity	71	252	0.152087	0.75121
GO:0004779	Molecular function	sulfate adenylyltransferase activity	6	15	0.15244	0.75121
GO:0004529	Molecular function	exodeoxyribonuclease activity	2	3	0.158356	0.75121
GO:0004559	Molecular function	alpha-mannosidase activity	2	3	0.158356	0.75121
GO:0005275	Molecular function	amine transmembrane transporter activity	2	3	0.158356	0.75121
GO:0005355	Molecular function	glucose transmembrane transporter activity	2	3	0.158356	0.75121
GO:0005356	Molecular function	hydrogen:glucose symporter activity	2	3	0.158356	0.75121
GO:0008017	Molecular function	microtubule binding	2	3	0.158356	0.75121
GO:0009679	Molecular function	hexose:proton symporter activity	2	3	0.158356	0.75121
GO:0015924	Molecular function	mannosyl-oligosaccharide mannosidase activity	2	3	0.158356	0.75121
GO:0016895	Molecular function	exodeoxyribonuclease activity, producing 5'-phosphomonoesters	2	3	0.158356	0.75121
GO:0052745	Molecular function	inositol phosphate phosphatase activity	5	12	0.161474	0.759721
GO:0016817	Molecular function	hydrolase activity, acting on acid anhydrides	277	1046	0.16809	0.783246
GO:0004557	Molecular function	alpha-galactosidase activity	4	9	0.169203	0.783246
GO:0005261	Molecular function	cation channel activity	10	29	0.172243	0.784661
GO:0035250	Molecular function	UDP-galactosyltransferase activity	10	29	0.172243	0.784661
GO:0046873	Molecular function	metal ion transmembrane transporter activity	33	112	0.173737	0.785238
GO:0016818	Molecular function	hydrolase activity, acting on acid anhydrides, in phosphorus-containing anhydrides	268	1013	0.177478	0.795878
GO:0016462	Molecular function	pyrophosphatase activity	265	1003	0.18582	0.816159
GO:0016410	Molecular function	N-acyltransferase activity	11	33	0.187688	0.816159
GO:0008080	Molecular function	N-acetyltransferase activity	9	26	0.186399	0.816159
GO:0016837	Molecular function	carbon-oxygen lyase activity, acting on polysaccharides	9	26	0.186399	0.816159
GO:0003676	Molecular function	nucleic acid binding	375	1445	0.250605	0.894386
GO:0017111	Molecular function	nucleoside-triphosphatase activity	246	942	0.260923	0.894386
GO:0001071	Molecular function	nucleic acid binding transcription factor activity	104	389	0.255274	0.894386
GO:0031406	Molecular function	carboxylic acid binding	19	64	0.242313	0.894386
GO:0043177	Molecular function	organic acid binding	19	64	0.242313	0.894386
GO:0016759	Molecular function	cellulose synthase activity	15	50	0.261753	0.894386
GO:0008378	Molecular function	galactosyltransferase activity	12	38	0.230842	0.894386
GO:0016857	Molecular function	racemase and epimerase activity, acting on carbohydrates and derivatives	11	34	0.21796	0.894386
GO:0015645	Molecular function	fatty acid ligase activity	7	21	0.262961	0.894386
GO:0016899	Molecular function	oxidoreductase activity, acting on the CH-OH group of donors, oxygen as acceptor	7	21	0.262961	0.894386
GO:0050664	Molecular function	oxidoreductase activity, acting on NAD(P)H, oxygen as acceptor	7	21	0.262961	0.894386
GO:0004536	Molecular function	deoxyribonuclease activity	5	14	0.263946	0.894386
GO:0005548	Molecular function	phospholipid transporter activity	5	14	0.263946	0.894386
GO:0016702	Molecular function	oxidoreductase activity, acting on single donors with incorporation of molecular oxygen, incorporation of two atoms of oxygen	5	14	0.263946	0.894386
GO:0042285	Molecular function	xylosyltransferase activity	5	14	0.263946	0.894386
GO:0097599	Molecular function	xylanase activity	5	14	0.263946	0.894386
GO:0046992	Molecular function	oxidoreductase activity, acting on X-H and Y-H to form an X-Y bond	4	10	0.228485	0.894386
GO:0046993	Molecular function	oxidoreductase activity, acting on X-H and Y-H to form an X-Y bond, with oxygen as acceptor	4	10	0.228485	0.894386
GO:0016661	Molecular function	oxidoreductase activity, acting on other nitrogenous compounds as donors	2	4	0.264888	0.894386
GO:0000702	Molecular function	oxidized base lesion DNA N-glycosylase activity	1	1	0.251884	0.894386
GO:0003964	Molecular function	RNA-directed DNA polymerase activity	1	1	0.251884	0.894386
GO:0005363	Molecular function	maltose transmembrane transporter activity	1	1	0.251884	0.894386
GO:0005365	Molecular function	myo-inositol transmembrane transporter activity	1	1	0.251884	0.894386
GO:0008192	Molecular function	RNA guanylyltransferase activity	1	1	0.251884	0.894386
GO:0015603	Molecular function	iron chelate transmembrane transporter activity	1	1	0.251884	0.894386
GO:0015927	Molecular function	trehalase activity	1	1	0.251884	0.894386
GO:0016427	Molecular function	tRNA (cytosine) methyltransferase activity	1	1	0.251884	0.894386
GO:0016695	Molecular function	oxidoreductase activity, acting on hydrogen as donor	1	1	0.251884	0.894386
GO:0016743	Molecular function	carboxyl- or carbamoyltransferase activity	1	1	0.251884	0.894386
GO:0016781	Molecular function	phosphotransferase activity, paired acceptors	1	1	0.251884	0.894386
GO:0019136	Molecular function	deoxynucleoside kinase activity	1	1	0.251884	0.894386
GO:0019902	Molecular function	phosphatase binding	1	1	0.251884	0.894386
GO:0019903	Molecular function	protein phosphatase binding	1	1	0.251884	0.894386
GO:0035173	Molecular function	histone kinase activity	1	1	0.251884	0.894386
GO:0035174	Molecular function	histone serine kinase activity	1	1	0.251884	0.894386
GO:0035312	Molecular function	5'-3' exodeoxyribonuclease activity	1	1	0.251884	0.894386
GO:0046995	Molecular function	oxidoreductase activity, acting on hydrogen as donor, with other known acceptors	1	1	0.251884	0.894386
GO:0047429	Molecular function	nucleoside-triphosphate diphosphatase activity	1	1	0.251884	0.894386
GO:0005267	Molecular function	potassium channel activity	6	18	0.288982	0.957271
GO:0003747	Molecular function	translation release factor activity	4	11	0.291851	0.957271
GO:0008079	Molecular function	translation termination factor activity	4	11	0.291851	0.957271
GO:0015114	Molecular function	phosphate ion transmembrane transporter activity	4	11	0.291851	0.957271
GO:0043565	Molecular function	sequence-specific DNA binding	4	11	0.291851	0.957271
GO:0008276	Molecular function	protein methyltransferase activity	12	40	0.294277	0.959743
GO:0030234	Molecular function	enzyme regulator activity	27	97	0.308734	0.990018
GO:0015491	Molecular function	cation:cation antiporter activity	7	22	0.307903	0.990018
GO:0099516	Molecular function	ion antiporter activity	7	22	0.307903	0.990018
GO:0003674	Molecular function	molecular_function	3878	15396	1	1
GO:0005488	Molecular function	binding	2151	9075	1	1
GO:0043167	Molecular function	ion binding	710	3263	1	1
GO:0043169	Molecular function	cation binding	644	2978	1	1
GO:0046872	Molecular function	metal ion binding	335	1547	0.999723	1
GO:0005515	Molecular function	protein binding	296	1168	0.461752	1
GO:0005215	Molecular function	transporter activity	254	1095	0.947416	1
GO:0046914	Molecular function	transition metal ion binding	249	1168	0.999432	1
GO:0022857	Molecular function	transmembrane transporter activity	210	931	0.97526	1
GO:0022892	Molecular function	substrate-specific transporter activity	138	738	0.999993	1
GO:0022891	Molecular function	substrate-specific transmembrane transporter activity	124	646	0.999904	1
GO:0022804	Molecular function	active transmembrane transporter activity	111	430	0.399369	1
GO:0008233	Molecular function	peptidase activity	105	477	0.954781	1
GO:0015075	Molecular function	ion transmembrane transporter activity	104	555	0.999901	1
GO:0070011	Molecular function	peptidase activity, acting on L-amino acid peptides	102	449	0.900668	1
GO:0000166	Molecular function	nucleotide binding	88	427	0.989507	1
GO:1901265	Molecular function	nucleoside phosphate binding	88	427	0.989507	1
GO:0016614	Molecular function	oxidoreductase activity, acting on CH-OH group of donors	86	347	0.590449	1
GO:0016887	Molecular function	ATPase activity	84	373	0.897656	1
GO:0016829	Molecular function	lyase activity	83	379	0.941538	1
GO:0042623	Molecular function	ATPase activity, coupled	82	370	0.923428	1
GO:0005198	Molecular function	structural molecule activity	71	441	0.999999	1
GO:0042578	Molecular function	phosphoric ester hydrolase activity	69	317	0.932832	1
GO:0003723	Molecular function	RNA binding	67	438	1	1
GO:0016853	Molecular function	isomerase activity	66	272	0.660983	1
GO:0043168	Molecular function	anion binding	66	275	0.698449	1
GO:0008324	Molecular function	cation transmembrane transporter activity	66	385	0.99995	1
GO:0046983	Molecular function	protein dimerization activity	63	247	0.47851	1
GO:0016874	Molecular function	ligase activity	62	329	0.997606	1
GO:0016616	Molecular function	oxidoreductase activity, acting on the CH-OH group of donors, NAD or NADP as acceptor	61	232	0.372477	1
GO:0016791	Molecular function	phosphatase activity	54	253	0.934408	1
GO:0022890	Molecular function	inorganic cation transmembrane transporter activity	51	268	0.993389	1
GO:0015399	Molecular function	primary active transmembrane transporter activity	49	248	0.982299	1
GO:0015405	Molecular function	P-P-bond-hydrolysis-driven transmembrane transporter activity	49	248	0.982299	1
GO:0016820	Molecular function	hydrolase activity, acting on acid anhydrides, catalyzing transmembrane movement of substances	41	206	0.96966	1
GO:0042626	Molecular function	ATPase activity, coupled to transmembrane movement of substances	41	206	0.96966	1
GO:0043492	Molecular function	ATPase activity, coupled to movement of substances	41	206	0.96966	1
GO:0048037	Molecular function	cofactor binding	39	176	0.845968	1
GO:0016830	Molecular function	carbon-carbon lyase activity	35	156	0.812077	1
GO:0008135	Molecular function	translation factor activity, RNA binding	35	201	0.996866	1
GO:0016667	Molecular function	oxidoreductase activity, acting on a sulfur group of donors	31	151	0.924681	1
GO:0019899	Molecular function	enzyme binding	30	119	0.53317	1
GO:0098772	Molecular function	molecular function regulator	28	112	0.554757	1
GO:0008509	Molecular function	anion transmembrane transporter activity	28	123	0.763563	1
GO:0015036	Molecular function	disulfide oxidoreductase activity	27	99	0.352201	1
GO:0016835	Molecular function	carbon-oxygen lyase activity	26	150	0.991892	1
GO:0004175	Molecular function	endopeptidase activity	24	158	0.999203	1
GO:0015077	Molecular function	monovalent inorganic cation transmembrane transporter activity	24	165	0.99971	1
GO:0016903	Molecular function	oxidoreductase activity, acting on the aldehyde or oxo group of donors	22	113	0.938414	1
GO:0042625	Molecular function	ATPase coupled ion transmembrane transporter activity	22	143	0.99841	1
GO:0016879	Molecular function	ligase activity, forming carbon-nitrogen bonds	21	115	0.969611	1
GO:0016831	Molecular function	carboxy-lyase activity	20	80	0.558465	1
GO:0051540	Molecular function	metal cluster binding	20	185	1	1
GO:0016875	Molecular function	ligase activity, forming carbon-oxygen bonds	19	103	0.958847	1
GO:0016876	Molecular function	ligase activity, forming aminoacyl-tRNA and related compounds	19	103	0.958847	1
GO:0019829	Molecular function	cation-transporting ATPase activity	19	108	0.977105	1
GO:0004812	Molecular function	aminoacyl-tRNA ligase activity	18	98	0.957206	1
GO:0005216	Molecular function	ion channel activity	17	60	0.332443	1
GO:0022838	Molecular function	substrate-specific channel activity	17	60	0.332443	1
GO:0015267	Molecular function	channel activity	17	67	0.533012	1
GO:0022803	Molecular function	passive transmembrane transporter activity	17	67	0.533012	1
GO:0034062	Molecular function	RNA polymerase activity	17	73	0.688993	1
GO:0051536	Molecular function	iron-sulfur cluster binding	17	145	0.999984	1
GO:0016877	Molecular function	ligase activity, forming carbon-sulfur bonds	16	66	0.617086	1
GO:0016859	Molecular function	cis-trans isomerase activity	16	76	0.832477	1
GO:0004721	Molecular function	phosphoprotein phosphatase activity	16	105	0.995228	1
GO:0016765	Molecular function	transferase activity, transferring alkyl or aryl (other than methyl) groups	15	77	0.904156	1
GO:0060089	Molecular function	molecular transducer activity	15	91	0.982956	1
GO:0016854	Molecular function	racemase and epimerase activity	14	49	0.342992	1
GO:0016769	Molecular function	transferase activity, transferring nitrogenous groups	14	81	0.966196	1
GO:0016651	Molecular function	oxidoreductase activity, acting on NAD(P)H	14	132	0.999993	1
GO:0016810	Molecular function	hydrolase activity, acting on carbon-nitrogen (but not peptide) bonds	13	81	0.982667	1
GO:0001871	Molecular function	pattern binding	12	47	0.534255	1
GO:0016866	Molecular function	intramolecular transferase activity	12	56	0.786441	1
GO:0016836	Molecular function	hydro-lyase activity	12	95	0.999201	1
GO:0015144	Molecular function	carbohydrate transmembrane transporter activity	11	40	0.426952	1
GO:1901476	Molecular function	carbohydrate transporter activity	11	40	0.426952	1
GO:0016763	Molecular function	transferase activity, transferring pentosyl groups	11	44	0.569203	1
GO:0004872	Molecular function	receptor activity	11	45	0.602579	1
GO:0019203	Molecular function	carbohydrate phosphatase activity	11	45	0.602579	1
GO:0008170	Molecular function	N-methyltransferase activity	11	46	0.634682	1
GO:0008483	Molecular function	transaminase activity	11	65	0.958732	1
GO:0004527	Molecular function	exonuclease activity	10	38	0.498181	1
GO:0038023	Molecular function	signaling receptor activity	10	38	0.498181	1
GO:0070566	Molecular function	adenylyltransferase activity	10	41	0.606319	1
GO:0016620	Molecular function	oxidoreductase activity, acting on the aldehyde or oxo group of donors, NAD or NADP as acceptor	10	43	0.671566	1
GO:0015078	Molecular function	hydrogen ion transmembrane transporter activity	10	91	0.999794	1
GO:0016840	Molecular function	carbon-nitrogen lyase activity	9	31	0.375481	1
GO:0051119	Molecular function	sugar transmembrane transporter activity	9	35	0.536079	1
GO:0016811	Molecular function	hydrolase activity, acting on carbon-nitrogen (but not peptide) bonds, in linear amides	9	37	0.610701	1
GO:0016298	Molecular function	lipase activity	9	42	0.76603	1
GO:0046915	Molecular function	transition metal ion transmembrane transporter activity	9	43	0.791035	1
GO:0008514	Molecular function	organic anion transmembrane transporter activity	9	59	0.97717	1
GO:0008289	Molecular function	lipid binding	9	71	0.997022	1
GO:0015604	Molecular function	organic phosphonate transmembrane transporter activity	8	45	0.910825	1
GO:0046943	Molecular function	carboxylic acid transmembrane transporter activity	8	54	0.977749	1
GO:0005342	Molecular function	organic acid transmembrane transporter activity	8	55	0.981156	1
GO:0016209	Molecular function	antioxidant activity	8	92	0.999986	1
GO:0015298	Molecular function	solute:cation antiporter activity	7	23	0.354139	1
GO:0015297	Molecular function	antiporter activity	7	24	0.400942	1
GO:0017016	Molecular function	Ras GTPase binding	7	28	0.581295	1
GO:0031267	Molecular function	small GTPase binding	7	28	0.581295	1
GO:0051020	Molecular function	GTPase binding	7	28	0.581295	1
GO:0016634	Molecular function	oxidoreductase activity, acting on the CH-CH group of donors, oxygen as acceptor	7	30	0.660853	1
GO:0016645	Molecular function	oxidoreductase activity, acting on the CH-NH group of donors	7	30	0.660853	1
GO:0004620	Molecular function	phospholipase activity	7	32	0.73046	1
GO:0015662	Molecular function	ATPase activity, coupled to transmembrane movement of ions, phosphorylative mechanism	7	32	0.73046	1
GO:0016405	Molecular function	CoA-ligase activity	7	32	0.73046	1
GO:0016744	Molecular function	transferase activity, transferring aldehyde or ketonic groups	7	34	0.789495	1
GO:0016638	Molecular function	oxidoreductase activity, acting on the CH-NH2 group of donors	7	39	0.893955	1
GO:0016860	Molecular function	intramolecular oxidoreductase activity	7	42	0.932509	1
GO:0044877	Molecular function	macromolecular complex binding	7	45	0.958157	1
GO:0019787	Molecular function	ubiquitin-like protein transferase activity	7	74	0.999836	1
GO:0015079	Molecular function	potassium ion transmembrane transporter activity	6	20	0.39043	1
GO:0005319	Molecular function	lipid transporter activity	6	22	0.491486	1
GO:0019205	Molecular function	nucleobase-containing compound kinase activity	6	23	0.539962	1
GO:0004312	Molecular function	fatty acid synthase activity	6	25	0.630092	1
GO:0016278	Molecular function	lysine N-methyltransferase activity	6	32	0.85283	1
GO:0016279	Molecular function	protein-lysine N-methyltransferase activity	6	32	0.85283	1
[truncated: 276 more rows]

## Sheet: Table S5
Table S5. KEGG pathway enrichment analysis of all DEGs.
KEGG_A_class	KEGG_B_class	Pathway	Pv1-vs-Pv2 (1928)	All (10934)	Pvalue	Qvalue	Pathway ID
Metabolism	Biosynthesis of other secondary metabolites	Phenylpropanoid biosynthesis	76	215	2.66304e-10	3.43532e-08	ko00940
Environmental Information Processing	Signal transduction	Plant hormone signal transduction	115	387	2.02069e-09	1.30334e-07	ko04075
Genetic Information Processing	Replication and repair	Base excision repair	30	59	5.78835e-09	2.48899e-07	ko03410
Genetic Information Processing	Replication and repair	Mismatch repair	26	53	1.52675e-07	4.92378e-06	ko03430
Genetic Information Processing	Replication and repair	DNA replication	34	84	6.84007e-07	1.76474e-05	ko03030
Genetic Information Processing	Replication and repair	Homologous recombination	32	78	1.01345e-06	2.17893e-05	ko03440
Organismal Systems	Environmental adaptation	Plant-pathogen interaction	141	555	1.54631e-06	2.84964e-05	ko04626
Metabolism	Biosynthesis of other secondary metabolites	Flavonoid biosynthesis	24	55	6.30041e-06	0.000101594	ko00941
Metabolism	Biosynthesis of other secondary metabolites	Stilbenoid, diarylheptanoid and gingerol biosynthesis	17	37	6.36865e-05	0.00091284	ko00945
Metabolism	Energy metabolism	Photosynthesis	43	148	0.000395051	0.00509616	ko00195
Metabolism	Metabolism of terpenoids and polyketides	Diterpenoid biosynthesis	12	28	0.00162723	0.019083	ko00904
Metabolism	Metabolism of terpenoids and polyketides	Zeatin biosynthesis	11	27	0.00407441	0.0418348	ko00908
Genetic Information Processing	Replication and repair	Nucleotide excision repair	28	97	0.00421591	0.0418348	ko03420
Metabolism	Lipid metabolism	Fatty acid elongation	25	86	0.0060043	0.0553254	ko00062
Metabolism	Carbohydrate metabolism	Pentose and glucuronate interconversions	37	142	0.00741301	0.0637519	ko00040
Metabolism	Biosynthesis of other secondary metabolites	Isoflavonoid biosynthesis	5	9	0.0114003	0.0919151	ko00943
Metabolism	Glycan biosynthesis and metabolism	Glycosaminoglycan degradation	7	16	0.0136309	0.097688	ko00531
Metabolism	Glycan biosynthesis and metabolism	Glycosphingolipid biosynthesis - globo and isoglobo series	7	16	0.0136309	0.097688	ko00603
Metabolism	Energy metabolism	Photosynthesis - antenna proteins	16	52	0.0144905	0.0983829	ko00196
Metabolism	Metabolism of cofactors and vitamins	Porphyrin and chlorophyll metabolism	32	127	0.0196866	0.126978	ko00860
Metabolism	Biosynthesis of other secondary metabolites	Betalain biosynthesis	4	7	0.0214769	0.131929	ko00965
Metabolism	Amino acid metabolism	Phenylalanine metabolism	26	101	0.0257172	0.150796	ko00360
Metabolism	Lipid metabolism	Cutin, suberine and wax biosynthesis	14	47	0.0282563	0.158481	ko00073
Metabolism	Biosynthesis of other secondary metabolites	Flavone and flavonol biosynthesis	2	2	0.0310792	0.167051	ko00944
Metabolism	Metabolism of terpenoids and polyketides	Brassinosteroid biosynthesis	7	19	0.0370213	0.19103	ko00905
Metabolism	Lipid metabolism	Sphingolipid metabolism	14	49	0.0396875	0.196911	ko00600
Metabolism	Metabolism of terpenoids and polyketides	Terpenoid backbone biosynthesis	24	96	0.0428863	0.204901	ko00900
Metabolism	Lipid metabolism	Glycerolipid metabolism	37	161	0.04896	0.219699	ko00561
Metabolism	Metabolism of terpenoids and polyketides	Carotenoid biosynthesis	15	55	0.0497512	0.219699	ko00906
Metabolism	Carbohydrate metabolism	Galactose metabolism	30	127	0.0518261	0.219699	ko00052
Metabolism	Lipid metabolism	Linoleic acid metabolism	10	33	0.0527958	0.219699	ko00591
Metabolism	Metabolism of cofactors and vitamins	Nicotinate and nicotinamide metabolism	12	43	0.0638584	0.257429	ko00760
Metabolism	Biosynthesis of other secondary metabolites	Caffeine metabolism	3	6	0.0719307	0.281184	ko00232
Metabolism	Metabolism of terpenoids and polyketides	Monoterpenoid biosynthesis	7	22	0.07776	0.286601	ko00902
Metabolism	Metabolism of terpenoids and polyketides	Sesquiterpenoid and triterpenoid biosynthesis	7	22	0.07776	0.286601	ko00909
Metabolism	Lipid metabolism	Glycerophospholipid metabolism	34	159	0.127188	0.455756	ko00564
Metabolism	Metabolism of cofactors and vitamins	Ubiquinone and other terpenoid-quinone biosynthesis	15	64	0.145538	0.507416	ko00130
Environmental Information Processing	Membrane transport	ABC transporters	16	70	0.159792	0.536905	ko02010
Metabolism	Amino acid metabolism	Tryptophan metabolism	24	111	0.16232	0.536905	ko00380
Metabolism	Glycan biosynthesis and metabolism	Other glycan degradation	8	31	0.166808	0.537957	ko00511
Metabolism	Metabolism of other amino acids	Cyanoamino acid metabolism	18	81	0.172057	0.54135	ko00460
Metabolism	Biosynthesis of other secondary metabolites	Monobactam biosynthesis	8	32	0.190179	0.58412	ko00261
Environmental Information Processing	Signal transduction	MAPK signaling pathway - plant	60	306	0.198244	0.594734	ko04016
Metabolism	Energy metabolism	Nitrogen metabolism	16	74	0.22221	0.630515	ko00910
Metabolism	Biosynthesis of other secondary metabolites	Indole alkaloid biosynthesis	4	14	0.223348	0.630515	ko00901
Metabolism	Nucleotide metabolism	Pyrimidine metabolism	52	266	0.224835	0.630515	ko00240
Metabolism	Carbohydrate metabolism	Amino sugar and nucleotide sugar metabolism	53	273	0.238901	0.644155	ko00520
Metabolism	Amino acid metabolism	Lysine biosynthesis	9	39	0.239685	0.644155	ko00300
Metabolism	Lipid metabolism	Steroid biosynthesis	13	62	0.291372	0.767081	ko00100
Genetic Information Processing	Translation	Ribosome biogenesis in eukaryotes	34	177	0.318631	0.822068	ko03008
Metabolism	Metabolism of other amino acids	Taurine and hypotaurine metabolism	5	23	0.3825	0.9675	ko00430
Metabolism	Lipid metabolism	alpha-Linolenic acid metabolism	16	84	0.410191	1	ko00592
Metabolism	Metabolism of other amino acids	Phosphonate and phosphinate metabolism	2	8	0.425368	1	ko00440
Metabolism	Carbohydrate metabolism	Ascorbate and aldarate metabolism	19	102	0.435897	1	ko00053
Metabolism	Carbohydrate metabolism	Starch and sucrose metabolism	60	332	0.438555	1	ko00500
Metabolism	Glycan biosynthesis and metabolism	Glycosphingolipid biosynthesis - lacto and neolacto series	1	3	0.44123	1	ko00601
Metabolism	Metabolism of cofactors and vitamins	Folate biosynthesis	9	47	0.451203	1	ko00790
Environmental Information Processing	Signal transduction	Phosphatidylinositol signaling system	23	127	0.480215	1	ko04070
Metabolism	Global and overview maps	Biosynthesis of secondary metabolites	435	2461	0.485396	1	ko01110
Genetic Information Processing	Replication and repair	Non-homologous end-joining	2	9	0.489372	1	ko03450
Metabolism	Lipid metabolism	Ether lipid metabolism	8	43	0.495686	1	ko00565
Metabolism	Glycan biosynthesis and metabolism	Other types of O-glycan biosynthesis	4	21	0.520846	1	ko00514
Metabolism	Glycan biosynthesis and metabolism	Glycosphingolipid biosynthesis - ganglio series	1	5	0.620965	1	ko00604
Metabolism	Metabolism of cofactors and vitamins	One carbon pool by folate	8	48	0.628896	1	ko00670
Organismal Systems	Environmental adaptation	Circadian rhythm - plant	15	92	0.673558	1	ko04712
Metabolism	Biosynthesis of other secondary metabolites	Isoquinoline alkaloid biosynthesis	8	50	0.676413	1	ko00950
Genetic Information Processing	Folding, sorting and degradation	Sulfur relay system	3	19	0.676592	1	ko04122
Metabolism	Metabolism of cofactors and vitamins	Thiamine metabolism	9	57	0.695899	1	ko00730
Genetic Information Processing	Translation	mRNA surveillance pathway	46	278	0.708752	1	ko03015
Metabolism	Biosynthesis of other secondary metabolites	Glucosinolate biosynthesis	4	27	0.726368	1	ko00966
Metabolism	Amino acid metabolism	Phenylalanine, tyrosine and tryptophan biosynthesis	16	102	0.736408	1	ko00400
Metabolism	Amino acid metabolism	Lysine degradation	13	85	0.756594	1	ko00310
Metabolism	Metabolism of other amino acids	Selenocompound metabolism	8	54	0.759479	1	ko00450
Metabolism	Energy metabolism	Sulfur metabolism	10	69	0.798286	1	ko00920
Metabolism	Metabolism of cofactors and vitamins	Vitamin B6 metabolism	5	37	0.806203	1	ko00750
Metabolism	Amino acid metabolism	Tyrosine metabolism	14	95	0.808651	1	ko00350
Metabolism	Amino acid metabolism	Glycine, serine and threonine metabolism	29	188	0.814337	1	ko00260
Metabolism	Carbohydrate metabolism	Inositol phosphate metabolism	15	102	0.817423	1	ko00562
Metabolism	Metabolism of other amino acids	Glutathione metabolism	37	238	0.825962	1	ko00480
Genetic Information Processing	Folding, sorting and degradation	SNARE interactions in vesicular transport	9	67	0.858321	1	ko04130
Metabolism	Lipid metabolism	Arachidonic acid metabolism	5	41	0.872311	1	ko00590
Metabolism	Metabolism of cofactors and vitamins	Riboflavin metabolism	4	34	0.873718	1	ko00740
Genetic Information Processing	Transcription	RNA polymerase	14	102	0.881772	1	ko03020
Genetic Information Processing	Folding, sorting and degradation	RNA degradation	34	228	0.882075	1	ko03018
Metabolism	Nucleotide metabolism	Purine metabolism	60	389	0.892446	1	ko00230
Metabolism	Amino acid metabolism	Histidine metabolism	7	57	0.896835	1	ko00340
Genetic Information Processing	Translation	RNA transport	70	452	0.902327	1	ko03013
Genetic Information Processing	Transcription	Basal transcription factors	6	51	0.906779	1	ko03022
Genetic Information Processing	Translation	Aminoacyl-tRNA biosynthesis	24	170	0.908512	1	ko00970
Metabolism	Carbohydrate metabolism	C5-Branched dibasic acid metabolism	2	22	0.920191	1	ko00660
Metabolism	Metabolism of cofactors and vitamins	Biotin metabolism	4	38	0.922292	1	ko00780
Metabolism	Global and overview maps	Metabolic pathways	749	4404	0.924626	1	ko01100
Metabolism	Metabolism of other amino acids	beta-Alanine metabolism	14	110	0.935955	1	ko00410
Metabolism	Biosynthesis of other secondary metabolites	Tropane, piperidine and pyridine alkaloid biosynthesis	7	62	0.93791	1	ko00960
Genetic Information Processing	Folding, sorting and degradation	Protein export	16	124	0.939069	1	ko03060
Metabolism	Amino acid metabolism	Arginine biosynthesis	12	100	0.952836	1	ko00220
Metabolism	Lipid metabolism	Fatty acid biosynthesis	15	123	0.961621	1	ko00061
Metabolism	Lipid metabolism	Fatty acid degradation	16	132	0.967966	1	ko00071
Genetic Information Processing	Folding, sorting and degradation	Ubiquitin mediated proteolysis	36	265	0.96978	1	ko04120
Cellular Processes	Transport and catabolism	Autophagy - other eukaryotes	7	70	0.974187	1	ko04136
Metabolism	Carbohydrate metabolism	Fructose and mannose metabolism	19	157	0.977854	1	ko00051
Cellular Processes	Transport and catabolism	Phagosome	41	303	0.978742	1	ko04145
Metabolism	Glycan biosynthesis and metabolism	N-Glycan biosynthesis	9	89	0.983349	1	ko00510
Metabolism	Metabolism of cofactors and vitamins	Pantothenate and CoA biosynthesis	6	66	0.983467	1	ko00770
Metabolism	Global and overview maps	Fatty acid metabolism	24	196	0.985068	1	ko01212
Metabolism	Amino acid metabolism	Arginine and proline metabolism	17	149	0.986574	1	ko00330
Metabolism	Lipid metabolism	Biosynthesis of unsaturated fatty acids	7	77	0.988676	1	ko01040
Metabolism	Amino acid metabolism	Valine, leucine and isoleucine degradation	12	117	0.990861	1	ko00280
Metabolism	Amino acid metabolism	Cysteine and methionine metabolism	31	251	0.991671	1	ko00270
Metabolism	Carbohydrate metabolism	Butanoate metabolism	4	56	0.993294	1	ko00650
Metabolism	Carbohydrate metabolism	Glyoxylate and dicarboxylate metabolism	28	234	0.993573	1	ko00630
Cellular Processes	Transport and catabolism	Peroxisome	25	216	0.994838	1	ko04146
Metabolism	Energy metabolism	Carbon fixation in photosynthetic organisms	28	237	0.994943	1	ko00710
Genetic Information Processing	Translation	Ribosome	185	1234	0.99617	1	ko03010
Metabolism	Amino acid metabolism	Valine, leucine and isoleucine biosynthesis	4	61	0.996788	1	ko00290
Metabolism	Amino acid metabolism	Alanine, aspartate and glutamate metabolism	15	163	0.999246	1	ko00250
Metabolism	Carbohydrate metabolism	Propanoate metabolism	6	107	0.999945	1	ko00640
Metabolism	Carbohydrate metabolism	Pentose phosphate pathway	13	179	0.999985	1	ko00030
Genetic Information Processing	Transcription	Spliceosome	54	500	0.999995	1	ko03040
Cellular Processes	Transport and catabolism	Endocytosis	34	357	0.999996	1	ko04144
Metabolism	Global and overview maps	2-Oxocarboxylic acid metabolism	12	186	0.999998	1	ko01210
Metabolism	Carbohydrate metabolism	Glycolysis / Gluconeogenesis	37	409	1	1	ko00010
Metabolism	Carbohydrate metabolism	Pyruvate metabolism	21	284	1	1	ko00620
Metabolism	Carbohydrate metabolism	Citrate cycle (TCA cycle)	6	232	1	1	ko00020
Metabolism	Energy metabolism	Oxidative phosphorylation	33	487	1	1	ko00190
Metabolism	Global and overview maps	Carbon metabolism	78	835	1	1	ko01200
Metabolism	Global and overview maps	Biosynthesis of amino acids	74	709	1	1	ko01230
Genetic Information Processing	Folding, sorting and degradation	Proteasome	2	224	1	1	ko03050
Genetic Information Processing	Folding, sorting and degradation	Protein processing in endoplasmic reticulum	54	576	1	1	ko04141

## Sheet: Table S6
Table S6. GO enrichment analysis of all proteins.
GO ID	Description		all (3536)	All (3536)	pvalue	p.adjust
GO:0008150	biological_process	Biological process	3536	3536	1	1
GO:0008152	metabolic process	Biological process	2956	2956	1	1
GO:0009987	cellular process	Biological process	2410	2410	1	1
GO:0071704	organic substance metabolic process	Biological process	2228	2228	1	1
GO:0044699	single-organism process	Biological process	2076	2076	1	1
GO:0044237	cellular metabolic process	Biological process	1959	1959	1	1
GO:0044238	primary metabolic process	Biological process	1812	1812	1	1
GO:0043170	macromolecule metabolic process	Biological process	1559	1559	1	1
GO:0044710	single-organism metabolic process	Biological process	1547	1547	1	1
GO:0044763	single-organism cellular process	Biological process	1440	1440	1	1
GO:0044260	cellular macromolecule metabolic process	Biological process	1116	1116	1	1
GO:0019538	protein metabolic process	Biological process	875	875	1	1
GO:0006807	nitrogen compound metabolic process	Biological process	855	855	1	1
GO:0044281	small molecule metabolic process	Biological process	810	810	1	1
GO:0009058	biosynthetic process	Biological process	784	784	1	1
GO:0044249	cellular biosynthetic process	Biological process	730	730	1	1
GO:0044267	cellular protein metabolic process	Biological process	725	725	1	1
GO:0050896	response to stimulus	Biological process	710	710	1	1
GO:1901576	organic substance biosynthetic process	Biological process	709	709	1	1
GO:0065007	biological regulation	Biological process	707	707	1	1
GO:0034641	cellular nitrogen compound metabolic process	Biological process	683	683	1	1
GO:0051179	localization	Biological process	682	682	1	1
GO:1901360	organic cyclic compound metabolic process	Biological process	676	676	1	1
GO:0006725	cellular aromatic compound metabolic process	Biological process	642	642	1	1
GO:0051234	establishment of localization	Biological process	630	630	1	1
GO:0050789	regulation of biological process	Biological process	629	629	1	1
GO:0046483	heterocycle metabolic process	Biological process	626	626	1	1
GO:0010467	gene expression	Biological process	597	597	1	1
GO:0006793	phosphorus metabolic process	Biological process	589	589	1	1
GO:0071840	cellular component organization or biogenesis	Biological process	588	588	1	1
GO:0006082	organic acid metabolic process	Biological process	578	578	1	1
GO:0043436	oxoacid metabolic process	Biological process	577	577	1	1
GO:0006810	transport	Biological process	569	569	1	1
GO:0006796	phosphate-containing compound metabolic process	Biological process	566	566	1	1
GO:0019752	carboxylic acid metabolic process	Biological process	563	563	1	1
GO:0016043	cellular component organization	Biological process	559	559	1	1
GO:1901564	organonitrogen compound metabolic process	Biological process	551	551	1	1
GO:0006139	nucleobase-containing compound metabolic process	Biological process	544	544	1	1
GO:0043412	macromolecule modification	Biological process	482	482	1	1
GO:0036211	protein modification process	Biological process	446	446	1	1
GO:0006464	cellular protein modification process	Biological process	441	441	1	1
GO:0006950	response to stress	Biological process	405	405	1	1
GO:0050794	regulation of cellular process	Biological process	402	402	1	1
GO:0019222	regulation of metabolic process	Biological process	385	385	1	1
GO:1902578	single-organism localization	Biological process	385	385	1	1
GO:0044765	single-organism transport	Biological process	382	382	1	1
GO:0090304	nucleic acid metabolic process	Biological process	375	375	1	1
GO:0044711	single-organism biosynthetic process	Biological process	374	374	1	1
GO:0006996	organelle organization	Biological process	363	363	1	1
GO:0009059	macromolecule biosynthetic process	Biological process	355	355	1	1
GO:1901566	organonitrogen compound biosynthetic process	Biological process	351	351	1	1
GO:0034645	cellular macromolecule biosynthetic process	Biological process	339	339	1	1
GO:0005975	carbohydrate metabolic process	Biological process	330	330	1	1
GO:0042221	response to chemical	Biological process	327	327	1	1
GO:0032502	developmental process	Biological process	326	326	1	1
GO:0044271	cellular nitrogen compound biosynthetic process	Biological process	326	326	1	1
GO:0032787	monocarboxylic acid metabolic process	Biological process	292	292	1	1
GO:0033036	macromolecule localization	Biological process	286	286	1	1
GO:0060255	regulation of macromolecule metabolic process	Biological process	285	285	1	1
GO:0016070	RNA metabolic process	Biological process	284	284	1	1
GO:1901362	organic cyclic compound biosynthetic process	Biological process	278	278	1	1
GO:0006520	cellular amino acid metabolic process	Biological process	277	277	1	1
GO:0009628	response to abiotic stimulus	Biological process	273	273	1	1
GO:0008104	protein localization	Biological process	272	272	1	1
GO:0044767	single-organism developmental process	Biological process	272	272	1	1
GO:0051716	cellular response to stimulus	Biological process	262	262	1	1
GO:0043933	macromolecular complex subunit organization	Biological process	259	259	1	1
GO:0019438	aromatic compound biosynthetic process	Biological process	245	245	1	1
GO:0071702	organic substance transport	Biological process	242	242	1	1
GO:0018130	heterocycle biosynthetic process	Biological process	238	238	1	1
GO:0032501	multicellular organismal process	Biological process	235	235	1	1
GO:0019637	organophosphate metabolic process	Biological process	232	232	1	1
GO:0044707	single-multicellular organism process	Biological process	232	232	1	1
GO:0006629	lipid metabolic process	Biological process	230	230	1	1
GO:0010468	regulation of gene expression	Biological process	228	228	1	1
GO:0010033	response to organic substance	Biological process	219	219	1	1
GO:0048856	anatomical structure development	Biological process	212	212	1	1
GO:0044723	single-organism carbohydrate metabolic process	Biological process	211	211	1	1
GO:0007154	cell communication	Biological process	210	210	1	1
GO:0044085	cellular component biogenesis	Biological process	206	206	1	1
GO:0007275	multicellular organism development	Biological process	202	202	1	1
GO:0044255	cellular lipid metabolic process	Biological process	201	201	1	1
GO:0051641	cellular localization	Biological process	201	201	1	1
GO:0009056	catabolic process	Biological process	199	199	1	1
GO:0045184	establishment of protein localization	Biological process	197	197	1	1
GO:0051649	establishment of localization in cell	Biological process	196	196	1	1
GO:0015031	protein transport	Biological process	194	194	1	1
GO:0046907	intracellular transport	Biological process	194	194	1	1
GO:0055086	nucleobase-containing small molecule metabolic process	Biological process	191	191	1	1
GO:0034654	nucleobase-containing compound biosynthetic process	Biological process	190	190	1	1
GO:1901575	organic substance catabolic process	Biological process	190	190	1	1
GO:0006811	ion transport	Biological process	186	186	1	1
GO:0031323	regulation of cellular metabolic process	Biological process	181	181	1	1
GO:0007165	signal transduction	Biological process	178	178	1	1
GO:0023052	signaling	Biological process	178	178	1	1
GO:0044700	single organism signaling	Biological process	178	178	1	1
GO:0051186	cofactor metabolic process	Biological process	178	178	1	1
GO:0006753	nucleoside phosphate metabolic process	Biological process	177	177	1	1
GO:0044283	small molecule biosynthetic process	Biological process	177	177	1	1
GO:0071822	protein complex subunit organization	Biological process	176	176	1	1
GO:0080090	regulation of primary metabolic process	Biological process	173	173	1	1
GO:0044248	cellular catabolic process	Biological process	172	172	1	1
GO:0009117	nucleotide metabolic process	Biological process	169	169	1	1
GO:0006090	pyruvate metabolic process	Biological process	166	166	1	1
GO:0009605	response to external stimulus	Biological process	162	162	1	1
GO:0006508	proteolysis	Biological process	161	161	1	1
GO:1901135	carbohydrate derivative metabolic process	Biological process	161	161	1	1
GO:0000003	reproduction	Biological process	157	157	1	1
GO:0022607	cellular component assembly	Biological process	157	157	1	1
GO:0022414	reproductive process	Biological process	155	155	1	1
GO:0005976	polysaccharide metabolic process	Biological process	151	151	1	1
GO:0006790	sulfur compound metabolic process	Biological process	151	151	1	1
GO:0009057	macromolecule catabolic process	Biological process	149	149	1	1
GO:0016053	organic acid biosynthetic process	Biological process	148	148	1	1
GO:0046394	carboxylic acid biosynthetic process	Biological process	148	148	1	1
GO:0065003	macromolecular complex assembly	Biological process	146	146	1	1
GO:1901605	alpha-amino acid metabolic process	Biological process	145	145	1	1
GO:0003006	developmental process involved in reproduction	Biological process	143	143	1	1
GO:0009314	response to radiation	Biological process	137	137	1	1
GO:0005996	monosaccharide metabolic process	Biological process	135	135	1	1
GO:0006732	coenzyme metabolic process	Biological process	135	135	1	1
GO:0044262	cellular carbohydrate metabolic process	Biological process	135	135	1	1
GO:1902582	single-organism intracellular transport	Biological process	135	135	1	1
GO:0065008	regulation of biological quality	Biological process	134	134	1	1
GO:1901137	carbohydrate derivative biosynthetic process	Biological process	133	133	1	1
GO:0070271	protein complex biogenesis	Biological process	131	131	1	1
GO:0070727	cellular macromolecule localization	Biological process	131	131	1	1
GO:0006461	protein complex assembly	Biological process	130	130	1	1
GO:0034622	cellular macromolecular complex assembly	Biological process	130	130	1	1
GO:0034613	cellular protein localization	Biological process	129	129	1	1
GO:0043603	cellular amide metabolic process	Biological process	129	129	1	1
GO:0044265	cellular macromolecule catabolic process	Biological process	129	129	1	1
GO:0006812	cation transport	Biological process	128	128	1	1
GO:0009416	response to light stimulus	Biological process	128	128	1	1
GO:0006886	intracellular protein transport	Biological process	125	125	1	1
GO:0008652	cellular amino acid biosynthetic process	Biological process	125	125	1	1
GO:0034660	ncRNA metabolic process	Biological process	122	122	1	1
GO:1902589	single-organism organelle organization	Biological process	122	122	1	1
GO:0051171	regulation of nitrogen compound metabolic process	Biological process	121	121	1	1
GO:0051704	multi-organism process	Biological process	121	121	1	1
GO:1901700	response to oxygen-containing compound	Biological process	121	121	1	1
GO:0030163	protein catabolic process	Biological process	120	120	1	1
GO:0044257	cellular protein catabolic process	Biological process	120	120	1	1
GO:0009889	regulation of biosynthetic process	Biological process	119	119	1	1
GO:0044042	glucan metabolic process	Biological process	118	118	1	1
GO:0043623	cellular protein complex assembly	Biological process	117	117	1	1
GO:0006970	response to osmotic stress	Biological process	116	116	1	1
GO:0051276	chromosome organization	Biological process	116	116	1	1
GO:0009653	anatomical structure morphogenesis	Biological process	115	115	1	1
GO:0019318	hexose metabolic process	Biological process	114	114	1	1
GO:0006073	cellular glucan metabolic process	Biological process	113	113	1	1
GO:0044264	cellular polysaccharide metabolic process	Biological process	113	113	1	1
GO:0016310	phosphorylation	Biological process	111	111	1	1
GO:0051603	proteolysis involved in cellular protein catabolic process	Biological process	111	111	1	1
GO:0008610	lipid biosynthetic process	Biological process	110	110	1	1
GO:0031326	regulation of cellular biosynthetic process	Biological process	109	109	1	1
GO:0090407	organophosphate biosynthetic process	Biological process	108	108	1	1
GO:0006518	peptide metabolic process	Biological process	107	107	1	1
GO:0009607	response to biotic stimulus	Biological process	106	106	1	1
GO:0009719	response to endogenous stimulus	Biological process	106	106	1	1
GO:0010556	regulation of macromolecule biosynthetic process	Biological process	106	106	1	1
GO:0044272	sulfur compound biosynthetic process	Biological process	106	106	1	1
GO:0043207	response to external biotic stimulus	Biological process	105	105	1	1
GO:0043604	amide biosynthetic process	Biological process	105	105	1	1
GO:0051707	response to other organism	Biological process	105	105	1	1
GO:2000112	regulation of cellular macromolecule biosynthetic process	Biological process	105	105	1	1
GO:0009791	post-embryonic development	Biological process	103	103	1	1
GO:0048869	cellular developmental process	Biological process	101	101	1	1
GO:0006412	translation	Biological process	100	100	1	1
GO:0043043	peptide biosynthetic process	Biological process	100	100	1	1
GO:0006325	chromatin organization	Biological process	99	99	1	1
GO:0048731	system development	Biological process	99	99	1	1
GO:0010035	response to inorganic substance	Biological process	98	98	1	1
GO:0006091	generation of precursor metabolites and energy	Biological process	97	97	1	1
GO:0009725	response to hormone	Biological process	97	97	1	1
GO:0070887	cellular response to chemical stimulus	Biological process	97	97	1	1
GO:0006605	protein targeting	Biological process	96	96	1	1
GO:0006631	fatty acid metabolic process	Biological process	94	94	1	1
GO:0071310	cellular response to organic substance	Biological process	94	94	1	1
GO:0032268	regulation of cellular protein metabolic process	Biological process	93	93	1	1
GO:0051246	regulation of protein metabolic process	Biological process	93	93	1	1
GO:0006259	DNA metabolic process	Biological process	92	92	1	1
GO:0032774	RNA biosynthetic process	Biological process	92	92	1	1
GO:1901615	organic hydroxy compound metabolic process	Biological process	92	92	1	1
GO:0006006	glucose metabolic process	Biological process	90	90	1	1
GO:0019219	regulation of nucleobase-containing compound metabolic process	Biological process	90	90	1	1
GO:0016192	vesicle-mediated transport	Biological process	89	89	1	1
GO:1901293	nucleoside phosphate biosynthetic process	Biological process	88	88	1	1
GO:0000096	sulfur amino acid metabolic process	Biological process	87	87	1	1
GO:0006468	protein phosphorylation	Biological process	87	87	1	1
GO:0048519	negative regulation of biological process	Biological process	86	86	1	1
GO:0010038	response to metal ion	Biological process	85	85	1	1
GO:0019748	secondary metabolic process	Biological process	85	85	1	1
GO:0035556	intracellular signal transduction	Biological process	85	85	1	1
GO:0051188	cofactor biosynthetic process	Biological process	85	85	1	1
GO:0061024	membrane organization	Biological process	85	85	1	1
GO:0019941	modification-dependent protein catabolic process	Biological process	84	84	1	1
GO:0043632	modification-dependent macromolecule catabolic process	Biological process	84	84	1	1
GO:0009165	nucleotide biosynthetic process	Biological process	83	83	1	1
GO:0030001	metal ion transport	Biological process	82	82	1	1
GO:0048518	positive regulation of biological process	Biological process	82	82	1	1
GO:0042592	homeostatic process	Biological process	81	81	1	1
GO:0097659	nucleic acid-templated transcription	Biological process	81	81	1	1
GO:0006351	transcription, DNA-templated	Biological process	80	80	1	1
GO:0009892	negative regulation of metabolic process	Biological process	80	80	1	1
GO:0000097	sulfur amino acid biosynthetic process	Biological process	79	79	1	1
GO:0009657	plastid organization	Biological process	79	79	1	1
GO:0050793	regulation of developmental process	Biological process	79	79	1	1
GO:0001101	response to acid chemical	Biological process	77	77	1	1
GO:0006396	RNA processing	Biological process	77	77	1	1
GO:0051252	regulation of RNA metabolic process	Biological process	76	76	1	1
GO:0033554	cellular response to stress	Biological process	75	75	1	1
GO:0016072	rRNA metabolic process	Biological process	73	73	1	1
GO:0051239	regulation of multicellular organismal process	Biological process	73	73	1	1
GO:2000026	regulation of multicellular organismal development	Biological process	73	73	1	1
GO:2001141	regulation of RNA biosynthetic process	Biological process	72	72	1	1
GO:0006355	regulation of transcription, DNA-templated	Biological process	71	71	1	1
GO:0007049	cell cycle	Biological process	71	71	1	1
GO:0009893	positive regulation of metabolic process	Biological process	71	71	1	1
GO:0045229	external encapsulating structure organization	Biological process	71	71	1	1
GO:0072593	reactive oxygen species metabolic process	Biological process	71	71	1	1
GO:1903506	regulation of nucleic acid-templated transcription	Biological process	71	71	1	1
GO:0009888	tissue development	Biological process	70	70	1	1
GO:0016482	cytoplasmic transport	Biological process	70	70	1	1
GO:0006733	oxidoreduction coenzyme metabolic process	Biological process	69	69	1	1
GO:1901657	glycosyl compound metabolic process	Biological process	69	69	1	1
GO:0016568	chromatin modification	Biological process	68	68	1	1
GO:0072524	pyridine-containing compound metabolic process	Biological process	68	68	1	1
GO:0006778	porphyrin-containing compound metabolic process	Biological process	66	66	1	1
GO:0006952	defense response	Biological process	66	66	1	1
GO:0033013	tetrapyrrole metabolic process	Biological process	66	66	1	1
GO:0040007	growth	Biological process	66	66	1	1
GO:0009639	response to red or far red light	Biological process	65	65	1	1
GO:0043094	cellular metabolic compound salvage	Biological process	65	65	1	1
GO:0006720	isoprenoid metabolic process	Biological process	64	64	1	1
GO:0009755	hormone-mediated signaling pathway	Biological process	64	64	1	1
GO:0019725	cellular homeostasis	Biological process	64	64	1	1
GO:0032870	cellular response to hormone stimulus	Biological process	64	64	1	1
GO:0071495	cellular response to endogenous stimulus	Biological process	64	64	1	1
GO:1901659	glycosyl compound biosynthetic process	Biological process	64	64	1	1
GO:0019362	pyridine nucleotide metabolic process	Biological process	63	63	1	1
GO:0016569	covalent chromatin modification	Biological process	62	62	1	1
GO:0016570	histone modification	Biological process	62	62	1	1
GO:0030154	cell differentiation	Biological process	62	62	1	1
GO:0032989	cellular component morphogenesis	Biological process	62	62	1	1
GO:0072521	purine-containing compound metabolic process	Biological process	62	62	1	1
GO:0046496	nicotinamide nucleotide metabolic process	Biological process	61	61	1	1
GO:0055114	oxidation-reduction process	Biological process	60	60	1	1
GO:0071554	cell wall organization or biogenesis	Biological process	60	60	1	1
GO:0031399	regulation of protein modification process	Biological process	58	58	1	1
GO:0044702	single organism reproductive process	Biological process	58	58	1	1
GO:0044802	single-organism membrane organization	Biological process	58	58	1	1
GO:0006163	purine nucleotide metabolic process	Biological process	57	57	1	1
GO:0099402	plant organ development	Biological process	57	57	1	1
GO:0010608	posttranscriptional regulation of gene expression	Biological process	56	56	1	1
GO:0006721	terpenoid metabolic process	Biological process	55	55	1	1
GO:0006739	NADP metabolic process	Biological process	55	55	1	1
GO:0006818	hydrogen transport	Biological process	55	55	1	1
GO:0009259	ribonucleotide metabolic process	Biological process	55	55	1	1
GO:0019693	ribose phosphate metabolic process	Biological process	55	55	1	1
GO:0042743	hydrogen peroxide metabolic process	Biological process	55	55	1	1
GO:0048468	cell development	Biological process	55	55	1	1
GO:0010605	negative regulation of macromolecule metabolic process	Biological process	54	54	1	1
GO:0055085	transmembrane transport	Biological process	54	54	1	1
GO:0009260	ribonucleotide biosynthetic process	Biological process	53	53	1	1
GO:0046390	ribose phosphate biosynthetic process	Biological process	53	53	1	1
GO:0070647	protein modification by small protein conjugation or removal	Biological process	53	53	1	1
GO:0009743	response to carbohydrate	Biological process	52	52	1	1
GO:0022402	cell cycle process	Biological process	52	52	1	1
GO:0051273	beta-glucan metabolic process	Biological process	52	52	1	1
GO:0048507	meristem development	Biological process	51	51	1	1
GO:0000902	cell morphogenesis	Biological process	50	50	1	1
GO:0048367	shoot system development	Biological process	50	50	1	1
GO:0005982	starch metabolic process	Biological process	49	49	1	1
GO:1901701	cellular response to oxygen-containing compound	Biological process	49	49	1	1
GO:0006066	alcohol metabolic process	Biological process	48	48	1	1
GO:0006779	porphyrin-containing compound biosynthetic process	Biological process	48	48	1	1
GO:0014070	response to organic cyclic compound	Biological process	48	48	1	1
GO:0015672	monovalent inorganic cation transport	Biological process	48	48	1	1
GO:0033014	tetrapyrrole biosynthetic process	Biological process	48	48	1	1
GO:0034220	ion transmembrane transport	Biological process	48	48	1	1
GO:0044550	secondary metabolite biosynthetic process	Biological process	48	48	1	1
GO:0002376	immune system process	Biological process	47	47	1	1
GO:0006399	tRNA metabolic process	Biological process	47	47	1	1
GO:0008299	isoprenoid biosynthetic process	Biological process	47	47	1	1
GO:0009617	response to bacterium	Biological process	47	47	1	1
GO:0048580	regulation of post-embryonic development	Biological process	47	47	1	1
GO:0065009	regulation of molecular function	Biological process	47	47	1	1
GO:0072522	purine-containing compound biosynthetic process	Biological process	47	47	1	1
GO:0006820	anion transport	Biological process	46	46	1	1
GO:0009150	purine ribonucleotide metabolic process	Biological process	46	46	1	1
GO:0010629	negative regulation of gene expression	Biological process	46	46	1	1
GO:0032259	methylation	Biological process	46	46	1	1
GO:0035966	response to topologically incorrect protein	Biological process	46	46	1	1
GO:0006164	purine nucleotide biosynthetic process	Biological process	45	45	1	1
GO:0009668	plastid membrane organization	Biological process	45	45	1	1
GO:0016458	gene silencing	Biological process	45	45	1	1
GO:0043414	macromolecule methylation	Biological process	45	45	1	1
GO:0009152	purine ribonucleotide biosynthetic process	Biological process	44	44	1	1
GO:0016114	terpenoid biosynthetic process	Biological process	44	44	1	1
GO:0016265	death	Biological process	44	44	1	1
GO:0044712	single-organism catabolic process	Biological process	44	44	1	1
GO:0050790	regulation of catalytic activity	Biological process	44	44	1	1
GO:0016049	cell growth	Biological process	43	43	1	1
GO:0006955	immune response	Biological process	42	42	1	1
GO:0022613	ribonucleoprotein complex biogenesis	Biological process	42	42	1	1
GO:0030243	cellulose metabolic process	Biological process	42	42	1	1
GO:0045087	innate immune response	Biological process	42	42	1	1
GO:0006644	phospholipid metabolic process	Biological process	41	41	1	1
GO:0048608	reproductive structure development	Biological process	41	41	1	1
GO:0061458	reproductive system development	Biological process	41	41	1	1
GO:0071555	cell wall organization	Biological process	41	41	1	1
GO:0071705	nitrogen compound transport	Biological process	41	41	1	1
GO:0072527	pyrimidine-containing compound metabolic process	Biological process	41	41	1	1
GO:0009123	nucleoside monophosphate metabolic process	Biological process	40	40	1	1
GO:0009124	nucleoside monophosphate biosynthetic process	Biological process	40	40	1	1
GO:0009451	RNA modification	Biological process	40	40	1	1
GO:0048513	animal organ development	Biological process	40	40	1	1
GO:0070838	divalent metal ion transport	Biological process	40	40	1	1
GO:0071407	cellular response to organic cyclic compound	Biological process	40	40	1	1
GO:0072511	divalent inorganic cation transport	Biological process	40	40	1	1
GO:0008219	cell death	Biological process	39	39	1	1
GO:0015992	proton transport	Biological process	39	39	1	1
GO:0022900	electron transport chain	Biological process	39	39	1	1
GO:0043248	proteasome assembly	Biological process	39	39	1	1
GO:0006979	response to oxidative stress	Biological process	38	38	1	1
GO:0007010	cytoskeleton organization	Biological process	38	38	1	1
GO:0009064	glutamine family amino acid metabolic process	Biological process	38	38	1	1
GO:0044282	small molecule catabolic process	Biological process	38	38	1	1
GO:0009642	response to light intensity	Biological process	37	37	1	1
GO:0016054	organic acid catabolic process	Biological process	37	37	1	1
GO:0016108	tetraterpenoid metabolic process	Biological process	37	37	1	1
GO:0043038	amino acid activation	Biological process	37	37	1	1
GO:0043039	tRNA aminoacylation	Biological process	37	37	1	1
GO:0046395	carboxylic acid catabolic process	Biological process	37	37	1	1
GO:0046486	glycerolipid metabolic process	Biological process	37	37	1	1
GO:1901698	response to nitrogen compound	Biological process	37	37	1	1
GO:0008213	protein alkylation	Biological process	36	36	1	1
GO:0009156	ribonucleoside monophosphate biosynthetic process	Biological process	36	36	1	1
GO:0009161	ribonucleoside monophosphate metabolic process	Biological process	36	36	1	1
GO:0009266	response to temperature stimulus	Biological process	36	36	1	1
GO:0016109	tetraterpenoid biosynthetic process	Biological process	36	36	1	1
GO:0032879	regulation of localization	Biological process	36	36	1	1
GO:0072528	pyrimidine-containing compound biosynthetic process	Biological process	36	36	1	1
GO:0006220	pyrimidine nucleotide metabolic process	Biological process	35	35	1	1
GO:0006479	protein methylation	Biological process	35	35	1	1
GO:0009108	coenzyme biosynthetic process	Biological process	35	35	1	1
GO:0009116	nucleoside metabolic process	Biological process	35	35	1	1
GO:0009119	ribonucleoside metabolic process	Biological process	35	35	1	1
GO:0012501	programmed cell death	Biological process	35	35	1	1
GO:0016143	S-glycoside metabolic process	Biological process	35	35	1	1
GO:0019757	glycosinolate metabolic process	Biological process	35	35	1	1
GO:0032446	protein modification by small protein conjugation	Biological process	35	35	1	1
GO:0042044	fluid transport	Biological process	35	35	1	1
GO:1902580	single-organism cellular localization	Biological process	35	35	1	1
GO:0000302	response to reactive oxygen species	Biological process	34	34	1	1
GO:0006418	tRNA aminoacylation for protein translation	Biological process	34	34	1	1
GO:0006650	glycerophospholipid metabolic process	Biological process	34	34	1	1
GO:0008202	steroid metabolic process	Biological process	34	34	1	1
GO:0009404	toxin metabolic process	Biological process	34	34	1	1
GO:0016571	histone methylation	Biological process	34	34	1	1
GO:0018193	peptidyl-amino acid modification	Biological process	34	34	1	1
GO:0051128	regulation of cellular component organization	Biological process	34	34	1	1
GO:1901617	organic hydroxy compound biosynthetic process	Biological process	34	34	1	1
GO:0006221	pyrimidine nucleotide biosynthetic process	Biological process	33	33	1	1
GO:0009069	serine family amino acid metabolic process	Biological process	33	33	1	1
GO:0010817	regulation of hormone levels	Biological process	33	33	1	1
GO:0051049	regulation of transport	Biological process	33	33	1	1
GO:0090567	reproductive shoot system development	Biological process	33	33	1	1
GO:0009163	nucleoside biosynthetic process	Biological process	32	32	1	1
GO:0009409	response to cold	Biological process	32	32	1	1
GO:0009620	response to fungus	Biological process	32	32	1	1
GO:0010941	regulation of cell death	Biological process	32	32	1	1
GO:0016144	S-glycoside biosynthetic process	Biological process	32	32	1	1
GO:0019758	glycosinolate biosynthetic process	Biological process	32	32	1	1
GO:0042455	ribonucleoside biosynthetic process	Biological process	32	32	1	1
GO:0043067	regulation of programmed cell death	Biological process	32	32	1	1
GO:0046165	alcohol biosynthetic process	Biological process	32	32	1	1
GO:0048589	developmental growth	Biological process	32	32	1	1
GO:0048878	chemical homeostasis	Biological process	32	32	1	1
GO:0006694	steroid biosynthetic process	Biological process	31	31	1	1
GO:0072330	monocarboxylic acid biosynthetic process	Biological process	31	31	1	1
GO:0006417	regulation of translation	Biological process	30	30	1	1
GO:0006633	fatty acid biosynthetic process	Biological process	30	30	1	1
GO:0009311	oligosaccharide metabolic process	Biological process	30	30	1	1
GO:0018205	peptidyl-lysine modification	Biological process	30	30	1	1
GO:0019220	regulation of phosphate metabolic process	Biological process	30	30	1	1
GO:0034248	regulation of cellular amide metabolic process	Biological process	30	30	1	1
GO:0051174	regulation of phosphorus metabolic process	Biological process	30	30	1	1
GO:0000904	cell morphogenesis involved in differentiation	Biological process	29	29	1	1
GO:0006101	citrate metabolic process	Biological process	29	29	1	1
GO:0009141	nucleoside triphosphate metabolic process	Biological process	29	29	1	1
GO:0016042	lipid catabolic process	Biological process	29	29	1	1
GO:0048522	positive regulation of cellular process	Biological process	29	29	1	1
GO:0070085	glycosylation	Biological process	29	29	1	1
GO:0071229	cellular response to acid chemical	Biological process	29	29	1	1
GO:0072350	tricarboxylic acid metabolic process	Biological process	29	29	1	1
GO:0001932	regulation of protein phosphorylation	Biological process	28	28	1	1
GO:0009658	chloroplast organization	Biological process	28	28	1	1
GO:0015980	energy derivation by oxidation of organic compounds	Biological process	28	28	1	1
GO:0042325	regulation of phosphorylation	Biological process	28	28	1	1
GO:0043269	regulation of ion transport	Biological process	28	28	1	1
GO:0043648	dicarboxylic acid metabolic process	Biological process	28	28	1	1
GO:0050801	ion homeostasis	Biological process	28	28	1	1
GO:0051301	cell division	Biological process	28	28	1	1
GO:0070646	protein modification by small protein removal	Biological process	28	28	1	1
GO:0098655	cation transmembrane transport	Biological process	28	28	1	1
GO:0098660	inorganic ion transmembrane transport	Biological process	28	28	1	1
GO:0098662	inorganic cation transmembrane transport	Biological process	28	28	1	1
GO:0000338	protein deneddylation	Biological process	27	27	1	1
GO:0005984	disaccharide metabolic process	Biological process	27	27	1	1
GO:0006497	protein lipidation	Biological process	27	27	1	1
GO:0009072	aromatic amino acid family metabolic process	Biological process	27	27	1	1
GO:0009126	purine nucleoside monophosphate metabolic process	Biological process	27	27	1	1
GO:0009127	purine nucleoside monophosphate biosynthetic process	Biological process	27	27	1	1
GO:0009142	nucleoside triphosphate biosynthetic process	Biological process	27	27	1	1
GO:0009167	purine ribonucleoside monophosphate metabolic process	Biological process	27	27	1	1
GO:0009168	purine ribonucleoside monophosphate biosynthetic process	Biological process	27	27	1	1
GO:0009199	ribonucleoside triphosphate metabolic process	Biological process	27	27	1	1
GO:0009201	ribonucleoside triphosphate biosynthetic process	Biological process	27	27	1	1
GO:0009308	amine metabolic process	Biological process	27	27	1	1
GO:0015711	organic anion transport	Biological process	27	27	1	1
GO:0040029	regulation of gene expression, epigenetic	Biological process	27	27	1	1
GO:0042157	lipoprotein metabolic process	Biological process	27	27	1	1
GO:0042158	lipoprotein biosynthetic process	Biological process	27	27	1	1
GO:0044242	cellular lipid catabolic process	Biological process	27	27	1	1
GO:0006498	N-terminal protein lipidation	Biological process	26	26	1	1
GO:0006575	cellular modified amino acid metabolic process	Biological process	26	26	1	1
GO:0007017	microtubule-based process	Biological process	26	26	1	1
GO:0008380	RNA splicing	Biological process	26	26	1	1
GO:0009062	fatty acid catabolic process	Biological process	26	26	1	1
GO:0031325	positive regulation of cellular metabolic process	Biological process	26	26	1	1
GO:0031365	N-terminal protein amino acid modification	Biological process	26	26	1	1
GO:0042278	purine nucleoside metabolic process	Biological process	26	26	1	1
GO:0046128	purine ribonucleoside metabolic process	Biological process	26	26	1	1
GO:0048509	regulation of meristem development	Biological process	26	26	1	1
GO:0072329	monocarboxylic acid catabolic process	Biological process	26	26	1	1
GO:0000278	mitotic cell cycle	Biological process	25	25	1	1
GO:0006486	protein glycosylation	Biological process	25	25	1	1
GO:0009066	aspartate family amino acid metabolic process	Biological process	25	25	1	1
GO:0009100	glycoprotein metabolic process	Biological process	25	25	1	1
GO:0009101	glycoprotein biosynthetic process	Biological process	25	25	1	1
GO:0009887	organ morphogenesis	Biological process	25	25	1	1
GO:0015931	nucleobase-containing compound transport	Biological process	25	25	1	1
GO:0015979	photosynthesis	Biological process	25	25	1	1
GO:0043413	macromolecule glycosylation	Biological process	25	25	1	1
GO:0043549	regulation of kinase activity	Biological process	25	25	1	1
GO:0044270	cellular nitrogen compound catabolic process	Biological process	25	25	1	1
GO:0045859	regulation of protein kinase activity	Biological process	25	25	1	1
GO:0046700	heterocycle catabolic process	Biological process	25	25	1	1
GO:0048583	regulation of response to stimulus	Biological process	25	25	1	1
GO:0048588	developmental cell growth	Biological process	25	25	1	1
GO:0051338	regulation of transferase activity	Biological process	25	25	1	1
GO:1901361	organic cyclic compound catabolic process	Biological process	25	25	1	1
GO:0006089	lactate metabolic process	Biological process	24	24	1	1
GO:0006576	cellular biogenic amine metabolic process	Biological process	24	24	1	1
GO:0006637	acyl-CoA metabolic process	Biological process	24	24	1	1
GO:0006643	membrane lipid metabolic process	Biological process	24	24	1	1
GO:0007389	pattern specification process	Biological process	24	24	1	1
GO:0009746	response to hexose	Biological process	24	24	1	1
GO:0009908	flower development	Biological process	24	24	1	1
GO:0019684	photosynthesis, light reaction	Biological process	24	24	1	1
GO:0019751	polyol metabolic process	Biological process	24	24	1	1
GO:0030029	actin filament-based process	Biological process	24	24	1	1
GO:0030036	actin cytoskeleton organization	Biological process	24	24	1	1
GO:0034284	response to monosaccharide	Biological process	24	24	1	1
GO:0034728	nucleosome organization	Biological process	24	24	1	1
GO:0035383	thioester metabolic process	Biological process	24	24	1	1
GO:0044106	cellular amine metabolic process	Biological process	24	24	1	1
GO:0048229	gametophyte development	Biological process	24	24	1	1
GO:0071824	protein-DNA complex subunit organization	Biological process	24	24	1	1
GO:0098542	defense response to other organism	Biological process	24	24	1	1
GO:1901607	alpha-amino acid biosynthetic process	Biological process	24	24	1	1
GO:1903047	mitotic cell cycle process	Biological process	24	24	1	1
GO:0006511	ubiquitin-dependent protein catabolic process	Biological process	23	23	1	1
GO:0007015	actin filament organization	Biological process	23	23	1	1
GO:0009081	branched-chain amino acid metabolic process	Biological process	23	23	1	1
GO:0010604	positive regulation of macromolecule metabolic process	Biological process	23	23	1	1
GO:0015988	energy coupled proton transmembrane transport, against electrochemical gradient	Biological process	23	23	1	1
GO:0019439	aromatic compound catabolic process	Biological process	23	23	1	1
GO:0022622	root system development	Biological process	23	23	1	1
GO:0031401	positive regulation of protein modification process	Biological process	23	23	1	1
GO:0032270	positive regulation of cellular protein metabolic process	Biological process	23	23	1	1
GO:0042430	indole-containing compound metabolic process	Biological process	23	23	1	1
GO:0042451	purine nucleoside biosynthetic process	Biological process	23	23	1	1
GO:0046129	purine ribonucleoside biosynthetic process	Biological process	23	23	1	1
GO:0048364	root development	Biological process	23	23	1	1
GO:0051247	positive regulation of protein metabolic process	Biological process	23	23	1	1
GO:1901565	organonitrogen compound catabolic process	Biological process	23	23	1	1
GO:1902600	hydrogen ion transmembrane transport	Biological process	23	23	1	1
GO:0000910	cytokinesis	Biological process	22	22	1	1
GO:0001934	positive regulation of protein phosphorylation	Biological process	22	22	1	1
GO:0009267	cellular response to starvation	Biological process	22	22	1	1
GO:0009991	response to extracellular stimulus	Biological process	22	22	1	1
GO:0010562	positive regulation of phosphorus metabolic process	Biological process	22	22	1	1
GO:0015849	organic acid transport	Biological process	22	22	1	1
GO:0031047	gene silencing by RNA	Biological process	22	22	1	1
GO:0031667	response to nutrient levels	Biological process	22	22	1	1
GO:0031668	cellular response to extracellular stimulus	Biological process	22	22	1	1
GO:0031669	cellular response to nutrient levels	Biological process	22	22	1	1
GO:0042327	positive regulation of phosphorylation	Biological process	22	22	1	1
GO:0042594	response to starvation	Biological process	22	22	1	1
GO:0043085	positive regulation of catalytic activity	Biological process	22	22	1	1
GO:0044093	positive regulation of molecular function	Biological process	22	22	1	1
GO:0045937	positive regulation of phosphate metabolic process	Biological process	22	22	1	1
GO:0046942	carboxylic acid transport	Biological process	22	22	1	1
GO:0048193	Golgi vesicle transport	Biological process	22	22	1	1
GO:0048523	negative regulation of cellular process	Biological process	22	22	1	1
GO:0048827	phyllome development	Biological process	22	22	1	1
GO:0071496	cellular response to external stimulus	Biological process	22	22	1	1
GO:0000281	mitotic cytokinesis	Biological process	21	21	1	1
GO:0006664	glycolipid metabolic process	Biological process	21	21	1	1
GO:0006873	cellular ion homeostasis	Biological process	21	21	1	1
GO:0032506	cytokinetic process	Biological process	21	21	1	1
GO:0033043	regulation of organelle organization	Biological process	21	21	1	1
GO:0034285	response to disaccharide	Biological process	21	21	1	1
GO:0055082	cellular chemical homeostasis	Biological process	21	21	1	1
GO:0061640	cytoskeleton-dependent cytokinesis	Biological process	21	21	1	1
GO:1903509	liposaccharide metabolic process	Biological process	21	21	1	1
GO:0006913	nucleocytoplasmic transport	Biological process	20	20	1	1
GO:0009767	photosynthetic electron transport chain	Biological process	20	20	1	1
GO:0010243	response to organonitrogen compound	Biological process	20	20	1	1
GO:0018022	peptidyl-lysine methylation	Biological process	20	20	1	1
GO:0032147	activation of protein kinase activity	Biological process	20	20	1	1
GO:0033674	positive regulation of kinase activity	Biological process	20	20	1	1
GO:0034968	histone lysine methylation	Biological process	20	20	1	1
GO:0042445	hormone metabolic process	Biological process	20	20	1	1
GO:0045333	cellular respiration	Biological process	20	20	1	1
GO:0045860	positive regulation of protein kinase activity	Biological process	20	20	1	1
GO:0051169	nuclear transport	Biological process	20	20	1	1
GO:0051347	positive regulation of transferase activity	Biological process	20	20	1	1
GO:1902410	mitotic cytokinetic process	Biological process	20	20	1	1
GO:0006754	ATP biosynthetic process	Biological process	19	19	1	1
GO:0006766	vitamin metabolic process	Biological process	19	19	1	1
GO:0006767	water-soluble vitamin metabolic process	Biological process	19	19	1	1
GO:0009144	purine nucleoside triphosphate metabolic process	Biological process	19	19	1	1
GO:0009145	purine nucleoside triphosphate biosynthetic process	Biological process	19	19	1	1
GO:0009205	purine ribonucleoside triphosphate metabolic process	Biological process	19	19	1	1
GO:0009206	purine ribonucleoside triphosphate biosynthetic process	Biological process	19	19	1	1
GO:0009411	response to UV	Biological process	19	19	1	1
GO:0009606	tropism	Biological process	19	19	1	1
GO:0010646	regulation of cell communication	Biological process	19	19	1	1
GO:0031324	negative regulation of cellular metabolic process	Biological process	19	19	1	1
GO:0033365	protein localization to organelle	Biological process	19	19	1	1
GO:0046034	ATP metabolic process	Biological process	19	19	1	1
GO:0046467	membrane lipid biosynthetic process	Biological process	19	19	1	1
GO:0072594	establishment of protein localization to organelle	Biological process	19	19	1	1
GO:0090558	plant epidermis development	Biological process	19	19	1	1
GO:0006260	DNA replication	Biological process	18	18	1	1
GO:0006403	RNA localization	Biological process	18	18	1	1
GO:0009694	jasmonic acid metabolic process	Biological process	18	18	1	1
GO:0009751	response to salicylic acid	Biological process	18	18	1	1
GO:0034754	cellular hormone metabolic process	Biological process	18	18	1	1
GO:0050657	nucleic acid transport	Biological process	18	18	1	1
GO:0050658	RNA transport	Biological process	18	18	1	1
GO:0051236	establishment of RNA localization	Biological process	18	18	1	1
GO:0003002	regionalization	Biological process	17	17	1	1
GO:0007031	peroxisome organization	Biological process	17	17	1	1
GO:0009112	nucleobase metabolic process	Biological process	17	17	1	1
GO:0009225	nucleotide-sugar metabolic process	Biological process	17	17	1	1
GO:0009247	glycolipid biosynthetic process	Biological process	17	17	1	1
GO:0009850	auxin metabolic process	Biological process	17	17	1	1
GO:0009863	salicylic acid mediated signaling pathway	Biological process	17	17	1	1
GO:0016441	posttranscriptional gene silencing	Biological process	17	17	1	1
GO:0019321	pentose metabolic process	Biological process	17	17	1	1
GO:0031050	dsRNA fragmentation	Biological process	17	17	1	1
GO:0043331	response to dsRNA	Biological process	17	17	1	1
GO:0051336	regulation of hydrolase activity	Biological process	17	17	1	1
GO:0051726	regulation of cell cycle	Biological process	17	17	1	1
GO:0070918	production of small RNA involved in gene silencing by RNA	Biological process	17	17	1	1
GO:0071359	cellular response to dsRNA	Biological process	17	17	1	1
GO:0071446	cellular response to salicylic acid stimulus	Biological process	17	17	1	1
GO:1901699	cellular response to nitrogen compound	Biological process	17	17	1	1
GO:0006405	RNA export from nucleus	Biological process	16	16	1	1
GO:0006544	glycine metabolic process	Biological process	16	16	1	1
GO:0007059	chromosome segregation	Biological process	16	16	1	1
GO:0009067	aspartate family amino acid biosynthetic process	Biological process	16	16	1	1
GO:0009698	phenylpropanoid metabolic process	Biological process	16	16	1	1
GO:0009814	defense response, incompatible interaction	Biological process	16	16	1	1
GO:0009890	negative regulation of biosynthetic process	Biological process	16	16	1	1
GO:0016128	phytosteroid metabolic process	Biological process	16	16	1	1
GO:0016129	phytosteroid biosynthetic process	Biological process	16	16	1	1
GO:0018958	phenol-containing compound metabolic process	Biological process	16	16	1	1
GO:0048285	organelle fission	Biological process	16	16	1	1
GO:0048437	floral organ development	Biological process	16	16	1	1
GO:0051168	nuclear export	Biological process	16	16	1	1
GO:0090305	nucleic acid phosphodiester bond hydrolysis	Biological process	16	16	1	1
GO:0006281	DNA repair	Biological process	15	15	1	1
GO:0006625	protein targeting to peroxisome	Biological process	15	15	1	1
GO:0006801	superoxide metabolic process	Biological process	15	15	1	1
GO:0006974	cellular response to DNA damage stimulus	Biological process	15	15	1	1
GO:0009683	indoleacetic acid metabolic process	Biological process	15	15	1	1
GO:0009699	phenylpropanoid biosynthetic process	Biological process	15	15	1	1
GO:0009756	carbohydrate mediated signaling	Biological process	15	15	1	1
GO:0009812	flavonoid metabolic process	Biological process	15	15	1	1
GO:0033993	response to lipid	Biological process	15	15	1	1
GO:0035194	posttranscriptional gene silencing by RNA	Biological process	15	15	1	1
GO:0043574	peroxisomal transport	Biological process	15	15	1	1
GO:0051052	regulation of DNA metabolic process	Biological process	15	15	1	1
GO:0071103	DNA conformation change	Biological process	15	15	1	1
GO:0071322	cellular response to carbohydrate stimulus	Biological process	15	15	1	1
GO:0072662	protein localization to peroxisome	Biological process	15	15	1	1
GO:0072663	establishment of protein localization to peroxisome	Biological process	15	15	1	1
GO:0000041	transition metal ion transport	Biological process	14	14	1	1
GO:0000280	nuclear division	Biological process	14	14	1	1
GO:0000375	RNA splicing, via transesterification reactions	Biological process	14	14	1	1
GO:0000377	RNA splicing, via transesterification reactions with bulged adenosine as nucleophile	Biological process	14	14	1	1
GO:0006304	DNA modification	Biological process	14	14	1	1
GO:0006305	DNA alkylation	Biological process	14	14	1	1
GO:0006586	indolalkylamine metabolic process	Biological process	14	14	1	1
GO:0009696	salicylic acid metabolic process	Biological process	14	14	1	1
GO:0009933	meristem structural organization	Biological process	14	14	1	1
GO:0010015	root morphogenesis	Biological process	14	14	1	1
GO:0010558	negative regulation of macromolecule biosynthetic process	Biological process	14	14	1	1
GO:0031327	negative regulation of cellular biosynthetic process	Biological process	14	14	1	1
GO:0042537	benzene-containing compound metabolic process	Biological process	14	14	1	1
GO:0044036	cell wall macromolecule metabolic process	Biological process	14	14	1	1
GO:0045934	negative regulation of nucleobase-containing compound metabolic process	Biological process	14	14	1	1
GO:0048532	anatomical structure arrangement	Biological process	14	14	1	1
GO:0051172	negative regulation of nitrogen compound metabolic process	Biological process	14	14	1	1
GO:0071396	cellular response to lipid	Biological process	14	14	1	1
GO:0006525	arginine metabolic process	Biological process	13	13	1	1
GO:0006568	tryptophan metabolic process	Biological process	13	13	1	1
GO:0006816	calcium ion transport	Biological process	13	13	1	1
GO:0009914	hormone transport	Biological process	13	13	1	1
GO:0010053	root epidermal cell differentiation	Biological process	13	13	1	1
GO:0010383	cell wall polysaccharide metabolic process	Biological process	13	13	1	1
GO:0022618	ribonucleoprotein complex assembly	Biological process	13	13	1	1
GO:0032392	DNA geometric change	Biological process	13	13	1	1
GO:0042440	pigment metabolic process	Biological process	13	13	1	1
GO:0042546	cell wall biogenesis	Biological process	13	13	1	1
GO:0043647	inositol phosphate metabolic process	Biological process	13	13	1	1
GO:0055080	cation homeostasis	Biological process	13	13	1	1
GO:0060918	auxin transport	Biological process	13	13	1	1
GO:0071826	ribonucleoprotein complex subunit organization	Biological process	13	13	1	1
GO:0072657	protein localization to membrane	Biological process	13	13	1	1
GO:0090150	establishment of protein localization to membrane	Biological process	13	13	1	1
GO:0090501	RNA phosphodiester bond hydrolysis	Biological process	13	13	1	1
GO:0090627	plant epidermal cell differentiation	Biological process	13	13	1	1
GO:0098771	inorganic ion homeostasis	Biological process	13	13	1	1
GO:2000113	negative regulation of cellular macromolecule biosynthetic process	Biological process	13	13	1	1
GO:0000226	microtubule cytoskeleton organization	Biological process	12	12	1	1
GO:0009790	embryo development	Biological process	12	12	1	1
GO:0009886	post-embryonic morphogenesis	Biological process	12	12	1	1
GO:0010410	hemicellulose metabolic process	Biological process	12	12	1	1
GO:0015748	organophosphate ester transport	Biological process	12	12	1	1
GO:0016052	carbohydrate catabolic process	Biological process	12	12	1	1
GO:0016071	mRNA metabolic process	Biological process	12	12	1	1
GO:0022610	biological adhesion	Biological process	12	12	1	1
GO:0043473	pigmentation	Biological process	12	12	1	1
GO:0043476	pigment accumulation	Biological process	12	12	1	1
GO:0043478	pigment accumulation in response to UV light	Biological process	12	12	1	1
GO:0043479	pigment accumulation in tissues in response to UV light	Biological process	12	12	1	1
GO:0043480	pigment accumulation in tissues	Biological process	12	12	1	1
GO:0045491	xylan metabolic process	Biological process	12	12	1	1
GO:0046148	pigment biosynthetic process	Biological process	12	12	1	1
GO:0046488	phosphatidylinositol metabolic process	Biological process	12	12	1	1
GO:0048569	post-embryonic organ development	Biological process	12	12	1	1
GO:0048646	anatomical structure formation involved in morphogenesis	Biological process	12	12	1	1
GO:0051235	maintenance of location	Biological process	12	12	1	1
GO:0051253	negative regulation of RNA metabolic process	Biological process	12	12	1	1
GO:1902679	negative regulation of RNA biosynthetic process	Biological process	12	12	1	1
GO:0000272	polysaccharide catabolic process	Biological process	11	11	1	1
GO:0006310	DNA recombination	Biological process	11	11	1	1
GO:0006342	chromatin silencing	Biological process	11	11	1	1
GO:0006414	translational elongation	Biological process	11	11	1	1
GO:0009129	pyrimidine nucleoside monophosphate metabolic process	Biological process	11	11	1	1
GO:0009130	pyrimidine nucleoside monophosphate biosynthetic process	Biological process	11	11	1	1
GO:0009966	regulation of signal transduction	Biological process	11	11	1	1
GO:0015698	inorganic anion transport	Biological process	11	11	1	1
GO:0023051	regulation of signaling	Biological process	11	11	1	1
GO:0032535	regulation of cellular component size	Biological process	11	11	1	1
GO:0045814	negative regulation of gene expression, epigenetic	Biological process	11	11	1	1
GO:0045892	negative regulation of transcription, DNA-templated	Biological process	11	11	1	1
GO:0046471	phosphatidylglycerol metabolic process	Biological process	11	11	1	1
GO:0051606	detection of stimulus	Biological process	11	11	1	1
GO:0090066	regulation of anatomical structure size	Biological process	11	11	1	1
GO:1903507	negative regulation of nucleic acid-templated transcription	Biological process	11	11	1	1
GO:0000160	phosphorelay signal transduction system	Biological process	10	10	1	1
GO:0002682	regulation of immune system process	Biological process	10	10	1	1
GO:0006206	pyrimidine nucleobase metabolic process	Biological process	10	10	1	1
GO:0006448	regulation of translational elongation	Biological process	10	10	1	1
GO:0006549	isoleucine metabolic process	Biological process	10	10	1	1
GO:0006563	L-serine metabolic process	Biological process	10	10	1	1
GO:0006612	protein targeting to membrane	Biological process	10	10	1	1
GO:0006760	folic acid-containing compound metabolic process	Biological process	10	10	1	1
GO:0006787	porphyrin-containing compound catabolic process	Biological process	10	10	1	1
GO:0008283	cell proliferation	Biological process	10	10	1	1
GO:0009063	cellular amino acid catabolic process	Biological process	10	10	1	1
GO:0009414	response to water deprivation	Biological process	10	10	1	1
GO:0009415	response to water	Biological process	10	10	1	1
GO:0009581	detection of external stimulus	Biological process	10	10	1	1
GO:0009813	flavonoid biosynthetic process	Biological process	10	10	1	1
GO:0016246	RNA interference	Biological process	10	10	1	1
GO:0030422	production of siRNA involved in RNA interference	Biological process	10	10	1	1
GO:0032958	inositol phosphate biosynthetic process	Biological process	10	10	1	1
GO:0033015	tetrapyrrole catabolic process	Biological process	10	10	1	1
GO:0034470	ncRNA processing	Biological process	10	10	1	1
GO:0034655	nucleobase-containing compound catabolic process	Biological process	10	10	1	1
GO:0042558	pteridine-containing compound metabolic process	Biological process	10	10	1	1
GO:0046173	polyol biosynthetic process	Biological process	10	10	1	1
GO:0051187	cofactor catabolic process	Biological process	10	10	1	1
GO:0051259	protein oligomerization	Biological process	10	10	1	1
GO:0060560	developmental growth involved in morphogenesis	Biological process	10	10	1	1
GO:2000241	regulation of reproductive process	Biological process	10	10	1	1
GO:0006213	pyrimidine nucleoside metabolic process	Biological process	9	9	1	1
GO:0006401	RNA catabolic process	Biological process	9	9	1	1
GO:0006551	leucine metabolic process	Biological process	9	9	1	1
GO:0006613	cotranslational protein targeting to membrane	Biological process	9	9	1	1
GO:0006722	triterpenoid metabolic process	Biological process	9	9	1	1
GO:0006865	amino acid transport	Biological process	9	9	1	1
GO:0007602	phototransduction	Biological process	9	9	1	1
GO:0008154	actin polymerization or depolymerization	Biological process	9	9	1	1
GO:0008654	phospholipid biosynthetic process	Biological process	9	9	1	1
GO:0009147	pyrimidine nucleoside triphosphate metabolic process	Biological process	9	9	1	1
GO:0009173	pyrimidine ribonucleoside monophosphate metabolic process	Biological process	9	9	1	1
GO:0009174	pyrimidine ribonucleoside monophosphate biosynthetic process	Biological process	9	9	1	1
GO:0009218	pyrimidine ribonucleotide metabolic process	Biological process	9	9	1	1
GO:0009220	pyrimidine ribonucleotide biosynthetic process	Biological process	9	9	1	1
GO:0009582	detection of abiotic stimulus	Biological process	9	9	1	1
GO:0009583	detection of light stimulus	Biological process	9	9	1	1
GO:0009799	specification of symmetry	Biological process	9	9	1	1
GO:0009826	unidimensional cell growth	Biological process	9	9	1	1
GO:0016104	triterpenoid biosynthetic process	Biological process	9	9	1	1
GO:0017038	protein import	Biological process	9	9	1	1
GO:0019827	stem cell population maintenance	Biological process	9	9	1	1
GO:0022904	respiratory electron transport chain	Biological process	9	9	1	1
GO:0034762	regulation of transmembrane transport	Biological process	9	9	1	1
GO:0034765	regulation of ion transmembrane transport	Biological process	9	9	1	1
GO:0040008	regulation of growth	Biological process	9	9	1	1
GO:0043087	regulation of GTPase activity	Biological process	9	9	1	1
GO:0044764	multi-organism cellular process	Biological process	9	9	1	1
GO:0046112	nucleobase biosynthetic process	Biological process	9	9	1	1
GO:0046131	pyrimidine ribonucleoside metabolic process	Biological process	9	9	1	1
GO:0046132	pyrimidine ribonucleoside biosynthetic process	Biological process	9	9	1	1
GO:0046134	pyrimidine nucleoside biosynthetic process	Biological process	9	9	1	1
GO:0048511	rhythmic process	Biological process	9	9	1	1
GO:0048528	post-embryonic root development	Biological process	9	9	1	1
GO:0055065	metal ion homeostasis	Biological process	9	9	1	1
GO:0055076	transition metal ion homeostasis	Biological process	9	9	1	1
GO:0080134	regulation of response to stress	Biological process	9	9	1	1
GO:0098727	maintenance of cell number	Biological process	9	9	1	1
GO:0006188	IMP biosynthetic process	Biological process	8	8	1	1
GO:0006222	UMP biosynthetic process	Biological process	8	8	1	1
GO:0006261	DNA-dependent DNA replication	Biological process	8	8	1	1
GO:0006541	glutamine metabolic process	Biological process	8	8	1	1
GO:0006553	lysine metabolic process	Biological process	8	8	1	1
GO:0006555	methionine metabolic process	Biological process	8	8	1	1
GO:0006558	L-phenylalanine metabolic process	Biological process	8	8	1	1
GO:0006730	one-carbon metabolic process	Biological process	8	8	1	1
GO:0006839	mitochondrial transport	Biological process	8	8	1	1
GO:0009085	lysine biosynthetic process	Biological process	8	8	1	1
GO:0009148	pyrimidine nucleoside triphosphate biosynthetic process	Biological process	8	8	1	1
GO:0009208	pyrimidine ribonucleoside triphosphate metabolic process	Biological process	8	8	1	1
GO:0009209	pyrimidine ribonucleoside triphosphate biosynthetic process	Biological process	8	8	1	1
GO:0009636	response to toxic substance	Biological process	8	8	1	1
GO:0009793	embryo development ending in seed dormancy	Biological process	8	8	1	1
GO:0009891	positive regulation of biosynthetic process	Biological process	8	8	1	1
GO:0009894	regulation of catabolic process	Biological process	8	8	1	1
GO:0009909	regulation of flower development	Biological process	8	8	1	1
GO:0010154	fruit development	Biological process	8	8	1	1
GO:0018904	ether metabolic process	Biological process	8	8	1	1
GO:0019953	sexual reproduction	Biological process	8	8	1	1
GO:0022406	membrane docking	Biological process	8	8	1	1
GO:0031347	regulation of defense response	Biological process	8	8	1	1
GO:0042127	regulation of cell proliferation	Biological process	8	8	1	1
GO:0042180	cellular ketone metabolic process	Biological process	8	8	1	1
GO:0044703	multi-organism reproductive process	Biological process	8	8	1	1
GO:0046040	IMP metabolic process	Biological process	8	8	1	1
GO:0046049	UMP metabolic process	Biological process	8	8	1	1
GO:0048316	seed development	Biological process	8	8	1	1
GO:0048831	regulation of shoot system development	Biological process	8	8	1	1
GO:1902221	erythrose 4-phosphate/phosphoenolpyruvate family amino acid metabolic process	Biological process	8	8	1	1
GO:0000271	polysaccharide biosynthetic process	Biological process	7	7	1	1
GO:0001558	regulation of cell growth	Biological process	7	7	1	1
GO:0005977	glycogen metabolic process	Biological process	7	7	1	1
GO:0006020	inositol metabolic process	Biological process	7	7	1	1
GO:0006112	energy reserve metabolic process	Biological process	7	7	1	1
GO:0006402	mRNA catabolic process	Biological process	7	7	1	1
GO:0006457	protein folding	Biological process	7	7	1	1
GO:0006573	valine metabolic process	Biological process	7	7	1	1
GO:0006743	ubiquinone metabolic process	Biological process	7	7	1	1
GO:0006749	glutathione metabolic process	Biological process	7	7	1	1
GO:0006997	nucleus organization	Biological process	7	7	1	1
GO:0009226	nucleotide-sugar biosynthetic process	Biological process	7	7	1	1
GO:0009566	fertilization	Biological process	7	7	1	1
GO:0009648	photoperiodism	Biological process	7	7	1	1
GO:0009798	axis specification	Biological process	7	7	1	1
GO:0010564	regulation of cell cycle process	Biological process	7	7	1	1
GO:0016051	carbohydrate biosynthetic process	Biological process	7	7	1	1
GO:0016311	dephosphorylation	Biological process	7	7	1	1
GO:0019856	pyrimidine nucleobase biosynthetic process	Biological process	7	7	1	1
GO:0022603	regulation of anatomical structure morphogenesis	Biological process	7	7	1	1
GO:0030003	cellular cation homeostasis	Biological process	7	7	1	1
GO:0044786	cell cycle DNA replication	Biological process	7	7	1	1
GO:0045017	glycerolipid biosynthetic process	Biological process	7	7	1	1
GO:0045088	regulation of innate immune response	Biological process	7	7	1	1
GO:0046474	glycerophospholipid biosynthetic process	Biological process	7	7	1	1
GO:0050776	regulation of immune response	Biological process	7	7	1	1
GO:0051321	meiotic cell cycle	Biological process	7	7	1	1
GO:1901606	alpha-amino acid catabolic process	Biological process	7	7	1	1
GO:1901661	quinone metabolic process	Biological process	7	7	1	1
GO:1903046	meiotic cell cycle process	Biological process	7	7	1	1
GO:0000723	telomere maintenance	Biological process	6	6	1	1
GO:0001510	RNA methylation	Biological process	6	6	1	1
GO:0006074	(1->3)-beta-D-glucan metabolic process	Biological process	6	6	1	1
GO:0006081	cellular aldehyde metabolic process	Biological process	6	6	1	1
GO:0006470	protein dephosphorylation	Biological process	6	6	1	1
GO:0006536	glutamate metabolic process	Biological process	6	6	1	1
GO:0006595	polyamine metabolic process	Biological process	6	6	1	1
GO:0006869	lipid transport	Biological process	6	6	1	1
GO:0009086	methionine biosynthetic process	Biological process	6	6	1	1
GO:0009132	nucleoside diphosphate metabolic process	Biological process	6	6	1	1
GO:0009629	response to gravity	Biological process	6	6	1	1
GO:0009630	gravitropism	Biological process	6	6	1	1
GO:0009955	adaxial/abaxial pattern specification	Biological process	6	6	1	1
GO:0010876	lipid localization	Biological process	6	6	1	1
GO:0016101	diterpenoid metabolic process	Biological process	6	6	1	1
GO:0022604	regulation of cell morphogenesis	Biological process	6	6	1	1
GO:0032200	telomere organization	Biological process	6	6	1	1
GO:0032269	negative regulation of cellular protein metabolic process	Biological process	6	6	1	1
GO:0032508	DNA duplex unwinding	Biological process	6	6	1	1
GO:0043401	steroid hormone mediated signaling pathway	Biological process	6	6	1	1
GO:0044092	negative regulation of molecular function	Biological process	6	6	1	1
GO:0044403	symbiosis, encompassing mutualism through parasitism	Biological process	6	6	1	1
GO:0044419	interspecies interaction between organisms	Biological process	6	6	1	1
GO:0048545	response to steroid hormone	Biological process	6	6	1	1
GO:0048584	positive regulation of response to stimulus	Biological process	6	6	1	1
GO:0051248	negative regulation of protein metabolic process	Biological process	6	6	1	1
GO:0051260	protein homooligomerization	Biological process	6	6	1	1
GO:0051552	flavone metabolic process	Biological process	6	6	1	1
GO:0051553	flavone biosynthetic process	Biological process	6	6	1	1
GO:0060249	anatomical structure homeostasis	Biological process	6	6	1	1
GO:0071265	L-methionine biosynthetic process	Biological process	6	6	1	1
GO:0071383	cellular response to steroid hormone stimulus	Biological process	6	6	1	1
GO:0071669	plant-type cell wall organization or biogenesis	Biological process	6	6	1	1
GO:0071900	regulation of protein serine/threonine kinase activity	Biological process	6	6	1	1
GO:0072525	pyridine-containing compound biosynthetic process	Biological process	6	6	1	1
GO:0098754	detoxification	Biological process	6	6	1	1
GO:0002218	activation of innate immune response	Biological process	5	5	1	1
GO:0002252	immune effector process	Biological process	5	5	1	1
GO:0002253	activation of immune response	Biological process	5	5	1	1
GO:0002684	positive regulation of immune system process	Biological process	5	5	1	1
GO:0005991	trehalose metabolic process	Biological process	5	5	1	1
GO:0006084	acetyl-CoA metabolic process	Biological process	5	5	1	1
GO:0006109	regulation of carbohydrate metabolic process	Biological process	5	5	1	1
GO:0006364	rRNA processing	Biological process	5	5	1	1
GO:0006397	mRNA processing	Biological process	5	5	1	1
GO:0006566	threonine metabolic process	Biological process	5	5	1	1
GO:0006665	sphingolipid metabolic process	Biological process	5	5	1	1
GO:0006771	riboflavin metabolic process	Biological process	5	5	1	1
GO:0006862	nucleotide transport	Biological process	5	5	1	1
GO:0008614	pyridoxine metabolic process	Biological process	5	5	1	1
GO:0009084	glutamine family amino acid biosynthetic process	Biological process	5	5	1	1
GO:0009292	genetic transfer	Biological process	5	5	1	1
GO:0009625	response to insect	Biological process	5	5	1	1
GO:0009664	plant-type cell wall organization	Biological process	5	5	1	1
GO:0009685	gibberellin metabolic process	Biological process	5	5	1	1
GO:0009737	response to abscisic acid	Biological process	5	5	1	1
GO:0009738	abscisic acid-activated signaling pathway	Biological process	5	5	1	1
GO:0009739	response to gibberellin	Biological process	5	5	1	1
GO:0009787	regulation of abscisic acid-activated signaling pathway	Biological process	5	5	1	1
GO:0009943	adaxial/abaxial axis specification	Biological process	5	5	1	1
GO:0010374	stomatal complex development	Biological process	5	5	1	1
GO:0010466	negative regulation of peptidase activity	Biological process	5	5	1	1
GO:0010476	gibberellin mediated signaling pathway	Biological process	5	5	1	1
GO:0010498	proteasomal protein catabolic process	Biological process	5	5	1	1
GO:0016050	vesicle organization	Biological process	5	5	1	1
GO:0016116	carotenoid metabolic process	Biological process	5	5	1	1
GO:0019363	pyridine nucleotide biosynthetic process	Biological process	5	5	1	1
GO:0019400	alditol metabolic process	Biological process	5	5	1	1
GO:0019852	L-ascorbic acid metabolic process	Biological process	5	5	1	1
GO:0019932	second-messenger-mediated signaling	Biological process	5	5	1	1
GO:0022411	cellular component disassembly	Biological process	5	5	1	1
GO:0030162	regulation of proteolysis	Biological process	5	5	1	1
GO:0031349	positive regulation of defense response	Biological process	5	5	1	1
GO:0032984	macromolecular complex disassembly	Biological process	5	5	1	1
GO:0042254	ribosome biogenesis	Biological process	5	5	1	1
GO:0042726	flavin-containing compound metabolic process	Biological process	5	5	1	1
GO:0042816	vitamin B6 metabolic process	Biological process	5	5	1	1
GO:0043086	negative regulation of catalytic activity	Biological process	5	5	1	1
GO:0043102	amino acid salvage	Biological process	5	5	1	1
GO:0043161	proteasome-mediated ubiquitin-dependent protein catabolic process	Biological process	5	5	1	1
GO:0043241	protein complex disassembly	Biological process	5	5	1	1
GO:0043624	cellular protein complex disassembly	Biological process	5	5	1	1
GO:0043650	dicarboxylic acid biosynthetic process	Biological process	5	5	1	1
GO:0044087	regulation of cellular component biogenesis	Biological process	5	5	1	1
GO:0044743	intracellular protein transmembrane import	Biological process	5	5	1	1
GO:0045089	positive regulation of innate immune response	Biological process	5	5	1	1
GO:0045861	negative regulation of proteolysis	Biological process	5	5	1	1
GO:0050778	positive regulation of immune response	Biological process	5	5	1	1
GO:0051346	negative regulation of hydrolase activity	Biological process	5	5	1	1
GO:0052547	regulation of peptidase activity	Biological process	5	5	1	1
GO:0061687	detoxification of inorganic compound	Biological process	5	5	1	1
GO:0065002	intracellular protein transmembrane transport	Biological process	5	5	1	1
GO:0071215	cellular response to abscisic acid stimulus	Biological process	5	5	1	1
GO:0071267	L-methionine salvage	Biological process	5	5	1	1
GO:0071370	cellular response to gibberellin stimulus	Biological process	5	5	1	1
GO:0071806	protein transmembrane transport	Biological process	5	5	1	1
GO:0097305	response to alcohol	Biological process	5	5	1	1
GO:0097306	cellular response to alcohol	Biological process	5	5	1	1
GO:1901419	regulation of response to alcohol	Biological process	5	5	1	1
GO:1990066	energy quenching	Biological process	5	5	1	1
GO:0006144	purine nucleobase metabolic process	Biological process	4	4	1	1
GO:0006241	CTP biosynthetic process	Biological process	4	4	1	1
GO:0006476	protein deacetylation	Biological process	4	4	1	1
GO:0006560	proline metabolic process	Biological process	4	4	1	1
GO:0006606	protein import into nucleus	Biological process	4	4	1	1
GO:0006825	copper ion transport	Biological process	4	4	1	1
GO:0006835	dicarboxylic acid transport	Biological process	4	4	1	1
GO:0006875	cellular metal ion homeostasis	Biological process	4	4	1	1
GO:0006892	post-Golgi vesicle-mediated transport	Biological process	4	4	1	1
GO:0006900	membrane budding	Biological process	4	4	1	1
GO:0006901	vesicle coating	Biological process	4	4	1	1
GO:0006972	hyperosmotic response	Biological process	4	4	1	1
GO:0007126	meiotic nuclear division	Biological process	4	4	1	1
GO:0007346	regulation of mitotic cell cycle	Biological process	4	4	1	1
GO:0008033	tRNA processing	Biological process	4	4	1	1
GO:0008064	regulation of actin polymerization or depolymerization	Biological process	4	4	1	1
GO:0009250	glucan biosynthetic process	Biological process	4	4	1	1
GO:0009408	response to heat	Biological process	4	4	1	1
GO:0009555	pollen development	Biological process	4	4	1	1
GO:0009608	response to symbiont	Biological process	4	4	1	1
GO:0009611	response to wounding	Biological process	4	4	1	1
GO:0009765	photosynthesis, light harvesting	Biological process	4	4	1	1
GO:0010073	meristem maintenance	Biological process	4	4	1	1
GO:0010087	phloem or xylem histogenesis	Biological process	4	4	1	1
GO:0010212	response to ionizing radiation	Biological process	4	4	1	1
GO:0010638	positive regulation of organelle organization	Biological process	4	4	1	1
GO:0015740	C4-dicarboxylate transport	Biological process	4	4	1	1
GO:0015893	drug transport	Biological process	4	4	1	1
GO:0015977	carbon fixation	Biological process	4	4	1	1
GO:0016032	viral process	Biological process	4	4	1	1
GO:0016119	carotene metabolic process	Biological process	4	4	1	1
GO:0016485	protein processing	Biological process	4	4	1	1
GO:0016575	histone deacetylation	Biological process	4	4	1	1
GO:0030041	actin filament polymerization	Biological process	4	4	1	1
GO:0030522	intracellular receptor signaling pathway	Biological process	4	4	1	1
GO:0030832	regulation of actin filament length	Biological process	4	4	1	1
GO:0030833	regulation of actin filament polymerization	Biological process	4	4	1	1
GO:0032271	regulation of protein polymerization	Biological process	4	4	1	1
GO:0032844	regulation of homeostatic process	Biological process	4	4	1	1
GO:0032956	regulation of actin cytoskeleton organization	Biological process	4	4	1	1
GO:0032970	regulation of actin filament-based process	Biological process	4	4	1	1
GO:0033692	cellular polysaccharide biosynthetic process	Biological process	4	4	1	1
GO:0034504	protein localization to nucleus	Biological process	4	4	1	1
GO:0034637	cellular carbohydrate biosynthetic process	Biological process	4	4	1	1
GO:0035601	protein deacylation	Biological process	4	4	1	1
GO:0042126	nitrate metabolic process	Biological process	4	4	1	1
GO:0042214	terpene metabolic process	Biological process	4	4	1	1
GO:0042493	response to drug	Biological process	4	4	1	1
GO:0042742	defense response to bacterium	Biological process	4	4	1	1
GO:0043101	purine-containing compound salvage	Biological process	4	4	1	1
GO:0043254	regulation of protein complex assembly	Biological process	4	4	1	1
GO:0044744	protein targeting to nucleus	Biological process	4	4	1	1
GO:0044770	cell cycle phase transition	Biological process	4	4	1	1
GO:0044772	mitotic cell cycle phase transition	Biological process	4	4	1	1
GO:0046036	CTP metabolic process	Biological process	4	4	1	1
GO:0046916	cellular transition metal ion homeostasis	Biological process	4	4	1	1
GO:0048278	vesicle docking	Biological process	4	4	1	1
GO:0050832	defense response to fungus	Biological process	4	4	1	1
GO:0051130	positive regulation of cellular component organization	Biological process	4	4	1	1
GO:0051170	nuclear import	Biological process	4	4	1	1
GO:0051258	protein polymerization	Biological process	4	4	1	1
GO:0051493	regulation of cytoskeleton organization	Biological process	4	4	1	1
GO:0051604	protein maturation	Biological process	4	4	1	1
GO:0051640	organelle localization	Biological process	4	4	1	1
GO:0052646	alditol phosphate metabolic process	Biological process	4	4	1	1
GO:0060429	epithelium development	Biological process	4	4	1	1
GO:0098732	macromolecule deacylation	Biological process	4	4	1	1
GO:1901987	regulation of cell cycle phase transition	Biological process	4	4	1	1
GO:1901990	regulation of mitotic cell cycle phase transition	Biological process	4	4	1	1
GO:1902531	regulation of intracellular signal transduction	Biological process	4	4	1	1
GO:1902593	single-organism nuclear import	Biological process	4	4	1	1
GO:2001057	reactive nitrogen species metabolic process	Biological process	4	4	1	1
GO:0000079	regulation of cyclin-dependent protein serine/threonine kinase activity	Biological process	3	3	1	1
GO:0000098	sulfur amino acid catabolic process	Biological process	3	3	1	1
GO:0000165	MAPK cascade	Biological process	3	3	1	1
GO:0000398	mRNA splicing, via spliceosome	Biological process	3	3	1	1
GO:0000725	recombinational repair	Biological process	3	3	1	1
GO:0000911	cytokinesis by cell plate formation	Biological process	3	3	1	1
GO:0000959	mitochondrial RNA metabolic process	Biological process	3	3	1	1
GO:0002009	morphogenesis of an epithelium	Biological process	3	3	1	1
GO:0005985	sucrose metabolic process	Biological process	3	3	1	1
GO:0006085	acetyl-CoA biosynthetic process	Biological process	3	3	1	1
GO:0006275	regulation of DNA replication	Biological process	3	3	1	1
GO:0006487	protein N-linked glycosylation	Biological process	3	3	1	1
GO:0006528	asparagine metabolic process	Biological process	3	3	1	1
GO:0006569	tryptophan catabolic process	Biological process	3	3	1	1
GO:0006570	tyrosine metabolic process	Biological process	3	3	1	1
GO:0006638	neutral lipid metabolic process	Biological process	3	3	1	1
GO:0006639	acylglycerol metabolic process	Biological process	3	3	1	1
GO:0007034	vacuolar transport	Biological process	3	3	1	1
GO:0007186	G-protein coupled receptor signaling pathway	Biological process	3	3	1	1
GO:0009074	aromatic amino acid family catabolic process	Biological process	3	3	1	1
GO:0009110	vitamin biosynthetic process	Biological process	3	3	1	1
GO:0009310	amine catabolic process	Biological process	3	3	1	1
GO:0009396	folic acid-containing compound biosynthetic process	Biological process	3	3	1	1
GO:0009690	cytokinin metabolic process	Biological process	3	3	1	1
GO:0009723	response to ethylene	Biological process	3	3	1	1
GO:0009845	seed germination	Biological process	3	3	1	1
GO:0009873	ethylene-activated signaling pathway	Biological process	3	3	1	1
GO:0010191	mucilage metabolic process	Biological process	3	3	1	1
GO:0010675	regulation of cellular carbohydrate metabolic process	Biological process	3	3	1	1
GO:0010927	cellular component assembly involved in morphogenesis	Biological process	3	3	1	1
GO:0015669	gas transport	Biological process	3	3	1	1
GO:0015696	ammonium transport	Biological process	3	3	1	1
GO:0015729	oxaloacetate transport	Biological process	3	3	1	1
GO:0015743	malate transport	Biological process	3	3	1	1
GO:0015858	nucleoside transport	Biological process	3	3	1	1
GO:0015936	coenzyme A metabolic process	Biological process	3	3	1	1
GO:0015937	coenzyme A biosynthetic process	Biological process	3	3	1	1
GO:0015994	chlorophyll metabolic process	Biological process	3	3	1	1
GO:0016117	carotenoid biosynthetic process	Biological process	3	3	1	1
GO:0018126	protein hydroxylation	Biological process	3	3	1	1
GO:0019359	nicotinamide nucleotide biosynthetic process	Biological process	3	3	1	1
GO:0022898	regulation of transmembrane transporter activity	Biological process	3	3	1	1
GO:0023014	signal transduction by protein phosphorylation	Biological process	3	3	1	1
GO:0030258	lipid modification	Biological process	3	3	1	1
GO:0030838	positive regulation of actin filament polymerization	Biological process	3	3	1	1
GO:0031329	regulation of cellular catabolic process	Biological process	3	3	1	1
GO:0031334	positive regulation of protein complex assembly	Biological process	3	3	1	1
GO:0032273	positive regulation of protein polymerization	Biological process	3	3	1	1
GO:0032409	regulation of transporter activity	Biological process	3	3	1	1
GO:0032412	regulation of ion transmembrane transporter activity	Biological process	3	3	1	1
GO:0032504	multicellular organism reproduction	Biological process	3	3	1	1
GO:0033865	nucleoside bisphosphate metabolic process	Biological process	3	3	1	1
GO:0033866	nucleoside bisphosphate biosynthetic process	Biological process	3	3	1	1
GO:0033875	ribonucleoside bisphosphate metabolic process	Biological process	3	3	1	1
GO:0033962	cytoplasmic mRNA processing body assembly	Biological process	3	3	1	1
GO:0034030	ribonucleoside bisphosphate biosynthetic process	Biological process	3	3	1	1
GO:0034032	purine nucleoside bisphosphate metabolic process	Biological process	3	3	1	1
GO:0034033	purine nucleoside bisphosphate biosynthetic process	Biological process	3	3	1	1
GO:0034599	cellular response to oxidative stress	Biological process	3	3	1	1
GO:0034614	cellular response to reactive oxygen species	Biological process	3	3	1	1
GO:0035384	thioester biosynthetic process	Biological process	3	3	1	1
GO:0035434	copper ion transmembrane transport	Biological process	3	3	1	1
GO:0040011	locomotion	Biological process	3	3	1	1
GO:0042364	water-soluble vitamin biosynthetic process	Biological process	3	3	1	1
GO:0042398	cellular modified amino acid biosynthetic process	Biological process	3	3	1	1
GO:0042402	cellular biogenic amine catabolic process	Biological process	3	3	1	1
GO:0042435	indole-containing compound biosynthetic process	Biological process	3	3	1	1
GO:0042436	indole-containing compound catabolic process	Biological process	3	3	1	1
GO:0042439	ethanolamine-containing compound metabolic process	Biological process	3	3	1	1
GO:0042559	pteridine-containing compound biosynthetic process	Biological process	3	3	1	1
GO:0043244	regulation of protein complex disassembly	Biological process	3	3	1	1
GO:0043405	regulation of MAP kinase activity	Biological process	3	3	1	1
GO:0043408	regulation of MAPK cascade	Biological process	3	3	1	1
GO:0043484	regulation of RNA splicing	Biological process	3	3	1	1
GO:0043900	regulation of multi-organism process	Biological process	3	3	1	1
GO:0044089	positive regulation of cellular component biogenesis	Biological process	3	3	1	1
GO:0044273	sulfur compound catabolic process	Biological process	3	3	1	1
GO:0045010	actin nucleation	Biological process	3	3	1	1
GO:0046218	indolalkylamine catabolic process	Biological process	3	3	1	1
GO:0046903	secretion	Biological process	3	3	1	1
GO:0048284	organelle fusion	Biological process	3	3	1	1
GO:0048444	floral organ morphogenesis	Biological process	3	3	1	1
GO:0048449	floral organ formation	Biological process	3	3	1	1
GO:0048563	post-embryonic organ morphogenesis	Biological process	3	3	1	1
GO:0048609	multicellular organismal reproductive process	Biological process	3	3	1	1
GO:0048729	tissue morphogenesis	Biological process	3	3	1	1
GO:0051193	regulation of cofactor metabolic process	Biological process	3	3	1	1
GO:0051495	positive regulation of cytoskeleton organization	Biological process	3	3	1	1
GO:0070192	chromosome organization involved in meiotic cell cycle	Biological process	3	3	1	1
GO:0070925	organelle assembly	Biological process	3	3	1	1
GO:0071369	cellular response to ethylene stimulus	Biological process	3	3	1	1
GO:0071616	acyl-CoA biosynthetic process	Biological process	3	3	1	1
GO:0071941	nitrogen cycle metabolic process	Biological process	3	3	1	1
GO:0072507	divalent inorganic cation homeostasis	Biological process	3	3	1	1
GO:0090056	regulation of chlorophyll metabolic process	Biological process	3	3	1	1
GO:0090351	seedling development	Biological process	3	3	1	1
GO:1901264	carbohydrate derivative transport	Biological process	3	3	1	1
GO:1901401	regulation of tetrapyrrole metabolic process	Biological process	3	3	1	1
GO:1904029	regulation of cyclin-dependent protein kinase activity	Biological process	3	3	1	1
GO:1990267	response to transition metal nanoparticle	Biological process	3	3	1	1
GO:2000377	regulation of reactive oxygen species metabolic process	Biological process	3	3	1	1
GO:0000023	maltose metabolic process	Biological process	2	2	1	1
GO:0000255	allantoin metabolic process	Biological process	2	2	1	1
GO:0000304	response to singlet oxygen	Biological process	2	2	1	1
GO:0000741	karyogamy	Biological process	2	2	1	1
GO:0000819	sister chromatid segregation	Biological process	2	2	1	1
GO:0000919	cell plate assembly	Biological process	2	2	1	1
GO:0000956	nuclear-transcribed mRNA catabolic process	Biological process	2	2	1	1
GO:0001738	morphogenesis of a polarized epithelium	Biological process	2	2	1	1
GO:0006004	fucose metabolic process	Biological process	2	2	1	1
GO:0006071	glycerol metabolic process	Biological process	2	2	1	1
GO:0006072	glycerol-3-phosphate metabolic process	Biological process	2	2	1	1
GO:0006208	pyrimidine nucleobase catabolic process	Biological process	2	2	1	1
GO:0006306	DNA methylation	Biological process	2	2	1	1
GO:0006323	DNA packaging	Biological process	2	2	1	1
GO:0006333	chromatin assembly or disassembly	Biological process	2	2	1	1
GO:0006338	chromatin remodeling	Biological process	2	2	1	1
GO:0006352	DNA-templated transcription, initiation	Biological process	2	2	1	1
GO:0006400	tRNA modification	Biological process	2	2	1	1
GO:0006415	translational termination	Biological process	2	2	1	1
GO:0006449	regulation of translational termination	Biological process	2	2	1	1
GO:0006526	arginine biosynthetic process	Biological process	2	2	1	1
GO:0006529	asparagine biosynthetic process	Biological process	2	2	1	1
GO:0006561	proline biosynthetic process	Biological process	2	2	1	1
GO:0006596	polyamine biosynthetic process	Biological process	2	2	1	1
GO:0006641	triglyceride metabolic process	Biological process	2	2	1	1
GO:0006661	phosphatidylinositol biosynthetic process	Biological process	2	2	1	1
GO:0006672	ceramide metabolic process	Biological process	2	2	1	1
GO:0006677	glycosylceramide metabolic process	Biological process	2	2	1	1
GO:0006678	glucosylceramide metabolic process	Biological process	2	2	1	1
GO:0006687	glycosphingolipid metabolic process	Biological process	2	2	1	1
GO:0006768	biotin metabolic process	Biological process	2	2	1	1
GO:0006813	potassium ion transport	Biological process	2	2	1	1
GO:0007062	sister chromatid cohesion	Biological process	2	2	1	1
GO:0007166	cell surface receptor signaling pathway	Biological process	2	2	1	1
GO:0007349	cellularization	Biological process	2	2	1	1
GO:0007623	circadian rhythm	Biological process	2	2	1	1
GO:0008156	negative regulation of DNA replication	Biological process	2	2	1	1
GO:0008655	pyrimidine-containing compound salvage	Biological process	2	2	1	1
GO:0009068	aspartate family amino acid catabolic process	Biological process	2	2	1	1
GO:0009073	aromatic amino acid family biosynthetic process	Biological process	2	2	1	1
GO:0009087	methionine catabolic process	Biological process	2	2	1	1
GO:0009113	purine nucleobase biosynthetic process	Biological process	2	2	1	1
GO:0009157	deoxyribonucleoside monophosphate biosynthetic process	Biological process	2	2	1	1
GO:0009162	deoxyribonucleoside monophosphate metabolic process	Biological process	2	2	1	1
GO:0009176	pyrimidine deoxyribonucleoside monophosphate metabolic process	Biological process	2	2	1	1
GO:0009177	pyrimidine deoxyribonucleoside monophosphate biosynthetic process	Biological process	2	2	1	1
GO:0009309	amine biosynthetic process	Biological process	2	2	1	1
GO:0009626	plant-type hypersensitive response	Biological process	2	2	1	1
GO:0009640	photomorphogenesis	Biological process	2	2	1	1
GO:0009692	ethylene metabolic process	Biological process	2	2	1	1
GO:0009853	photorespiration	Biological process	2	2	1	1
GO:0009856	pollination	Biological process	2	2	1	1
GO:0009900	dehiscence	Biological process	2	2	1	1
GO:0009926	auxin polar transport	Biological process	2	2	1	1
GO:0010016	shoot system morphogenesis	Biological process	2	2	1	1
GO:0010039	response to iron ion	Biological process	2	2	1	1
GO:0010051	xylem and phloem pattern formation	Biological process	2	2	1	1
GO:0010074	maintenance of meristem identity	Biological process	2	2	1	1
GO:0010075	regulation of meristem growth	Biological process	2	2	1	1
GO:0010099	regulation of photomorphogenesis	Biological process	2	2	1	1
GO:0010192	mucilage biosynthetic process	Biological process	2	2	1	1
GO:0010639	negative regulation of organelle organization	Biological process	2	2	1	1
GO:0010962	regulation of glucan biosynthetic process	Biological process	2	2	1	1
GO:0015800	acidic amino acid transport	Biological process	2	2	1	1
GO:0015807	L-amino acid transport	Biological process	2	2	1	1
GO:0015813	L-glutamate transport	Biological process	2	2	1	1
GO:0015846	polyamine transport	Biological process	2	2	1	1
GO:0015850	organic hydroxy compound transport	Biological process	2	2	1	1
GO:0015914	phospholipid transport	Biological process	2	2	1	1
GO:0016093	polyprenol metabolic process	Biological process	2	2	1	1
GO:0016094	polyprenol biosynthetic process	Biological process	2	2	1	1
GO:0016567	protein ubiquitination	Biological process	2	2	1	1
GO:0017182	peptidyl-diphthamide metabolic process	Biological process	2	2	1	1
GO:0018202	peptidyl-histidine modification	Biological process	2	2	1	1
GO:0018208	peptidyl-proline modification	Biological process	2	2	1	1
GO:0018342	protein prenylation	Biological process	2	2	1	1
GO:0019058	viral life cycle	Biological process	2	2	1	1
GO:0019079	viral genome replication	Biological process	2	2	1	1
GO:0019627	urea metabolic process	Biological process	2	2	1	1
GO:0019682	glyceraldehyde-3-phosphate metabolic process	Biological process	2	2	1	1
GO:0019740	nitrogen utilization	Biological process	2	2	1	1
GO:0022615	protein to membrane docking	Biological process	2	2	1	1
GO:0030148	sphingolipid biosynthetic process	Biological process	2	2	1	1
GO:0031056	regulation of histone modification	Biological process	2	2	1	1
GO:0031123	RNA 3'-end processing	Biological process	2	2	1	1
GO:0031497	chromatin assembly	Biological process	2	2	1	1
GO:0032776	DNA methylation on cytosine	Biological process	2	2	1	1
GO:0032881	regulation of polysaccharide metabolic process	Biological process	2	2	1	1
GO:0032885	regulation of polysaccharide biosynthetic process	Biological process	2	2	1	1
GO:0033044	regulation of chromosome organization	Biological process	2	2	1	1
GO:0034050	host programmed cell death induced by symbiont	Biological process	2	2	1	1
GO:0035266	meristem growth	Biological process	2	2	1	1
GO:0040034	regulation of development, heterochronic	Biological process	2	2	1	1
GO:0042401	cellular biogenic amine biosynthetic process	Biological process	2	2	1	1
GO:0042545	cell wall modification	Biological process	2	2	1	1
GO:0042723	thiamine-containing compound metabolic process	Biological process	2	2	1	1
GO:0042886	amide transport	Biological process	2	2	1	1
GO:0043096	purine nucleobase salvage	Biological process	2	2	1	1
GO:0043100	pyrimidine nucleobase salvage	Biological process	2	2	1	1
GO:0043255	regulation of carbohydrate biosynthetic process	Biological process	2	2	1	1
GO:0043446	cellular alkane metabolic process	Biological process	2	2	1	1
GO:0043449	cellular alkene metabolic process	Biological process	2	2	1	1
GO:0043462	regulation of ATPase activity	Biological process	2	2	1	1
GO:0044000	movement in host	Biological process	2	2	1	1
GO:0044706	multi-multicellular organism process	Biological process	2	2	1	1
GO:0044728	DNA methylation or demethylation	Biological process	2	2	1	1
GO:0046113	nucleobase catabolic process	Biological process	2	2	1	1
GO:0046500	S-adenosylmethionine metabolic process	Biological process	2	2	1	1
GO:0048017	inositol lipid-mediated signaling	Biological process	2	2	1	1
GO:0048506	regulation of timing of meristematic phase transition	Biological process	2	2	1	1
GO:0048638	regulation of developmental growth	Biological process	2	2	1	1
GO:0048645	organ formation	Biological process	2	2	1	1
GO:0051053	negative regulation of DNA metabolic process	Biological process	2	2	1	1
GO:0051129	negative regulation of cellular component organization	Biological process	2	2	1	1
GO:0051181	cofactor transport	Biological process	2	2	1	1
GO:0051205	protein insertion into membrane	Biological process	2	2	1	1
GO:0051701	interaction with host	Biological process	2	2	1	1
GO:0051814	movement in other organism involved in symbiotic interaction	Biological process	2	2	1	1
GO:0052126	movement in host environment	Biological process	2	2	1	1
GO:0052192	movement in environment of other organism involved in symbiotic interaction	Biological process	2	2	1	1
GO:0052386	cell wall thickening	Biological process	2	2	1	1
GO:0071452	cellular response to singlet oxygen	Biological process	2	2	1	1
GO:0071804	cellular potassium ion transport	Biological process	2	2	1	1
GO:0071805	potassium ion transmembrane transport	Biological process	2	2	1	1
GO:0072503	cellular divalent inorganic cation homeostasis	Biological process	2	2	1	1
GO:0072529	pyrimidine-containing compound catabolic process	Biological process	2	2	1	1
GO:0080154	regulation of fertilization	Biological process	2	2	1	1
GO:0097164	ammonium ion metabolic process	Biological process	2	2	1	1
GO:0097354	prenylation	Biological process	2	2	1	1
GO:0098656	anion transmembrane transport	Biological process	2	2	1	1
GO:0098813	nuclear chromosome segregation	Biological process	2	2	1	1
GO:1900673	olefin metabolic process	Biological process	2	2	1	1
GO:1902275	regulation of chromatin organization	Biological process	2	2	1	1
GO:1903308	regulation of chromatin modification	Biological process	2	2	1	1
GO:2000030	regulation of response to red or far red light	Biological process	2	2	1	1
GO:2000379	positive regulation of reactive oxygen species metabolic process	Biological process	2	2	1	1
GO:0000038	very long-chain fatty acid metabolic process	Biological process	1	1	1	1
GO:0000086	G2/M transition of mitotic cell cycle	Biological process	1	1	1	1
GO:0000154	rRNA modification	Biological process	1	1	1	1
GO:0000187	activation of MAPK activity	Biological process	1	1	1	1
GO:0000245	spliceosomal complex assembly	Biological process	1	1	1	1
GO:0000291	nuclear-transcribed mRNA catabolic process, exonucleolytic	Biological process	1	1	1	1
GO:0000394	RNA splicing, via endonucleolytic cleavage and ligation	Biological process	1	1	1	1
GO:0000460	maturation of 5.8S rRNA	Biological process	1	1	1	1
GO:0000469	cleavage involved in rRNA processing	Biological process	1	1	1	1
GO:0000478	endonucleolytic cleavage involved in rRNA processing	Biological process	1	1	1	1
GO:0000578	embryonic axis specification	Biological process	1	1	1	1
GO:0000726	non-recombinational repair	Biological process	1	1	1	1
GO:0001408	guanine nucleotide transport	Biological process	1	1	1	1
GO:0001523	retinoid metabolic process	Biological process	1	1	1	1
GO:0001709	cell fate determination	Biological process	1	1	1	1
GO:0001906	cell killing	Biological process	1	1	1	1
GO:0002097	tRNA wobble base modification	Biological process	1	1	1	1
GO:0002831	regulation of response to biotic stimulus	Biological process	1	1	1	1
GO:0002832	negative regulation of response to biotic stimulus	Biological process	1	1	1	1
GO:0003156	regulation of organ formation	Biological process	1	1	1	1
GO:0003333	amino acid transmembrane transport	Biological process	1	1	1	1
GO:0006011	UDP-glucose metabolic process	Biological process	1	1	1	1
GO:0006022	aminoglycan metabolic process	Biological process	1	1	1	1
GO:0006026	aminoglycan catabolic process	Biological process	1	1	1	1
GO:0006040	amino sugar metabolic process	Biological process	1	1	1	1
GO:0006047	UDP-N-acetylglucosamine metabolic process	Biological process	1	1	1	1
GO:0006067	ethanol metabolic process	Biological process	1	1	1	1
GO:0006083	acetate metabolic process	Biological process	1	1	1	1
GO:0006167	AMP biosynthetic process	Biological process	1	1	1	1
GO:0006266	DNA ligation	Biological process	1	1	1	1
GO:0006406	mRNA export from nucleus	Biological process	1	1	1	1
GO:0006473	protein acetylation	Biological process	1	1	1	1
GO:0006475	internal protein amino acid acetylation	Biological process	1	1	1	1
GO:0006493	protein O-linked glycosylation	Biological process	1	1	1	1
GO:0006522	alanine metabolic process	Biological process	1	1	1	1
GO:0006524	alanine catabolic process	Biological process	1	1	1	1
GO:0006527	arginine catabolic process	Biological process	1	1	1	1
GO:0006537	glutamate biosynthetic process	Biological process	1	1	1	1
GO:0006591	ornithine metabolic process	Biological process	1	1	1	1
GO:0006636	unsaturated fatty acid biosynthetic process	Biological process	1	1	1	1
GO:0006656	phosphatidylcholine biosynthetic process	Biological process	1	1	1	1
GO:0006714	sesquiterpenoid metabolic process	Biological process	1	1	1	1
GO:0006772	thiamine metabolic process	Biological process	1	1	1	1
GO:0006821	chloride transport	Biological process	1	1	1	1
GO:0006828	manganese ion transport	Biological process	1	1	1	1
GO:0006829	zinc II ion transport	Biological process	1	1	1	1
GO:0006842	tricarboxylic acid transport	Biological process	1	1	1	1
GO:0006858	extracellular transport	Biological process	1	1	1	1
GO:0006897	endocytosis	Biological process	1	1	1	1
GO:0006898	receptor-mediated endocytosis	Biological process	1	1	1	1
GO:0006906	vesicle fusion	Biological process	1	1	1	1
GO:0006914	autophagy	Biological process	1	1	1	1
GO:0006915	apoptotic process	Biological process	1	1	1	1
GO:0006928	movement of cell or subcellular component	Biological process	1	1	1	1
GO:0006935	chemotaxis	Biological process	1	1	1	1
GO:0007005	mitochondrion organization	Biological process	1	1	1	1
GO:0007033	vacuole organization	Biological process	1	1	1	1
GO:0007041	lysosomal transport	Biological process	1	1	1	1
GO:0007163	establishment or maintenance of cell polarity	Biological process	1	1	1	1
GO:0007167	enzyme linked receptor protein signaling pathway	Biological process	1	1	1	1
GO:0007276	gamete generation	Biological process	1	1	1	1
GO:0007568	aging	Biological process	1	1	1	1
GO:0008037	cell recognition	Biological process	1	1	1	1
GO:0008300	isoprenoid catabolic process	Biological process	1	1	1	1
GO:0008544	epidermis development	Biological process	1	1	1	1
GO:0008643	carbohydrate transport	Biological process	1	1	1	1
GO:0009060	aerobic respiration	Biological process	1	1	1	1
GO:0009065	glutamine family amino acid catabolic process	Biological process	1	1	1	1
GO:0009078	pyruvate family amino acid metabolic process	Biological process	1	1	1	1
GO:0009080	pyruvate family amino acid catabolic process	Biological process	1	1	1	1
GO:0009143	nucleoside triphosphate catabolic process	Biological process	1	1	1	1
GO:0009200	deoxyribonucleoside triphosphate metabolic process	Biological process	1	1	1	1
GO:0009211	pyrimidine deoxyribonucleoside triphosphate metabolic process	Biological process	1	1	1	1
GO:0009240	isopentenyl diphosphate biosynthetic process	Biological process	1	1	1	1
GO:0009313	oligosaccharide catabolic process	Biological process	1	1	1	1
GO:0009403	toxin biosynthetic process	Biological process	1	1	1	1
GO:0009439	cyanate metabolic process	Biological process	1	1	1	1
GO:0009593	detection of chemical stimulus	Biological process	1	1	1	1
GO:0009644	response to high light intensity	Biological process	1	1	1	1
GO:0009651	response to salt stress	Biological process	1	1	1	1
GO:0009687	abscisic acid metabolic process	Biological process	1	1	1	1
GO:0009700	indole phytoalexin biosynthetic process	Biological process	1	1	1	1
GO:0009733	response to auxin	Biological process	1	1	1	1
GO:0009734	auxin-activated signaling pathway	Biological process	1	1	1	1
GO:0009744	response to sucrose	Biological process	1	1	1	1
GO:0009817	defense response to fungus, incompatible interaction	Biological process	1	1	1	1
GO:0009832	plant-type cell wall biogenesis	Biological process	1	1	1	1
GO:0009880	embryonic pattern specification	Biological process	1	1	1	1
GO:0009902	chloroplast relocation	Biological process	1	1	1	1
GO:0009910	negative regulation of flower development	Biological process	1	1	1	1
GO:0009913	epidermal cell differentiation	Biological process	1	1	1	1
GO:0009965	leaf morphogenesis	Biological process	1	1	1	1
GO:0009967	positive regulation of signal transduction	Biological process	1	1	1	1
GO:0010017	red or far-red light signaling pathway	Biological process	1	1	1	1
GO:0010023	proanthocyanidin biosynthetic process	Biological process	1	1	1	1
GO:0010026	trichome differentiation	Biological process	1	1	1	1
GO:0010029	regulation of seed germination	Biological process	1	1	1	1
GO:0010043	response to zinc ion	Biological process	1	1	1	1
GO:0010090	trichome morphogenesis	Biological process	1	1	1	1
GO:0010104	regulation of ethylene-activated signaling pathway	Biological process	1	1	1	1
GO:0010109	regulation of photosynthesis	Biological process	1	1	1	1
GO:0010118	stomatal movement	Biological process	1	1	1	1
GO:0010119	regulation of stomatal movement	Biological process	1	1	1	1
GO:0010135	ureide metabolic process	Biological process	1	1	1	1
GO:0010160	formation of organ boundary	Biological process	1	1	1	1
GO:0010193	response to ozone	Biological process	1	1	1	1
GO:0010208	pollen wall assembly	Biological process	1	1	1	1
GO:0010224	response to UV-B	Biological process	1	1	1	1
GO:0010232	vascular transport	Biological process	1	1	1	1
GO:0010233	phloem transport	Biological process	1	1	1	1
GO:0010260	organ senescence	Biological process	1	1	1	1
GO:0010322	regulation of isopentenyl diphosphate biosynthetic process, methylerythritol 4-phosphate pathway	Biological process	1	1	1	1
GO:0010359	regulation of anion channel activity	Biological process	1	1	1	1
GO:0010360	negative regulation of anion channel activity	Biological process	1	1	1	1
GO:0010375	stomatal complex patterning	Biological process	1	1	1	1
GO:0010380	regulation of chlorophyll biosynthetic process	Biological process	1	1	1	1
GO:0010389	regulation of G2/M transition of mitotic cell cycle	Biological process	1	1	1	1
GO:0010393	galacturonan metabolic process	Biological process	1	1	1	1
GO:0010506	regulation of autophagy	Biological process	1	1	1	1
GO:0010565	regulation of cellular ketone metabolic process	Biological process	1	1	1	1
GO:0010586	miRNA metabolic process	Biological process	1	1	1	1
GO:0010603	regulation of cytoplasmic mRNA processing body assembly	Biological process	1	1	1	1
GO:0010647	positive regulation of cell communication	Biological process	1	1	1	1
GO:0010921	regulation of phosphatase activity	Biological process	1	1	1	1
GO:0010928	regulation of auxin mediated signaling pathway	Biological process	1	1	1	1
GO:0010948	negative regulation of cell cycle process	Biological process	1	1	1	1
GO:0015675	nickel cation transport	Biological process	1	1	1	1
GO:0015691	cadmium ion transport	Biological process	1	1	1	1
GO:0015695	organic cation transport	Biological process	1	1	1	1
GO:0015714	phosphoenolpyruvate transport	Biological process	1	1	1	1
GO:0015718	monocarboxylic acid transport	Biological process	1	1	1	1
GO:0015744	succinate transport	Biological process	1	1	1	1
GO:0015766	disaccharide transport	Biological process	1	1	1	1
GO:0015772	oligosaccharide transport	Biological process	1	1	1	1
GO:0015791	polyol transport	Biological process	1	1	1	1
GO:0015833	peptide transport	Biological process	1	1	1	1
GO:0015837	amine transport	Biological process	1	1	1	1
GO:0015843	methylammonium transport	Biological process	1	1	1	1
GO:0015851	nucleobase transport	Biological process	1	1	1	1
GO:0015865	purine nucleotide transport	Biological process	1	1	1	1
GO:0015868	purine ribonucleotide transport	Biological process	1	1	1	1
GO:0015918	sterol transport	Biological process	1	1	1	1
GO:0015976	carbon utilization	Biological process	1	1	1	1
GO:0015995	chlorophyll biosynthetic process	Biological process	1	1	1	1
GO:0016110	tetraterpenoid catabolic process	Biological process	1	1	1	1
GO:0016115	terpenoid catabolic process	Biological process	1	1	1	1
GO:0016118	carotenoid catabolic process	Biological process	1	1	1	1
GO:0016197	endosomal transport	Biological process	1	1	1	1
GO:0016226	iron-sulfur cluster assembly	Biological process	1	1	1	1
GO:0016573	histone acetylation	Biological process	1	1	1	1
GO:0017004	cytochrome complex assembly	Biological process	1	1	1	1
GO:0017145	stem cell division	Biological process	1	1	1	1
GO:0018065	protein-cofactor linkage	Biological process	1	1	1	1
GO:0018131	oxazole or thiazole biosynthetic process	Biological process	1	1	1	1
GO:0018199	peptidyl-glutamine modification	Biological process	1	1	1	1
GO:0018393	internal peptidyl-lysine acetylation	Biological process	1	1	1	1
GO:0018394	peptidyl-lysine acetylation	Biological process	1	1	1	1
GO:0019216	regulation of lipid metabolic process	Biological process	1	1	1	1
GO:0019288	isopentenyl diphosphate biosynthetic process, methylerythritol 4-phosphate pathway	Biological process	1	1	1	1
GO:0019336	phenol-containing compound catabolic process	Biological process	1	1	1	1
GO:0019357	nicotinate nucleotide biosynthetic process	Biological process	1	1	1	1
GO:0019499	cyanide metabolic process	Biological process	1	1	1	1
GO:0019566	arabinose metabolic process	Biological process	1	1	1	1
GO:0019674	NAD metabolic process	Biological process	1	1	1	1
GO:0019695	choline metabolic process	Biological process	1	1	1	1
GO:0019747	regulation of isoprenoid metabolic process	Biological process	1	1	1	1
GO:0019750	chloroplast localization	Biological process	1	1	1	1
GO:0019755	one-carbon compound transport	Biological process	1	1	1	1
GO:0023056	positive regulation of signaling	Biological process	1	1	1	1
GO:0030042	actin filament depolymerization	Biological process	1	1	1	1
GO:0030198	extracellular matrix organization	Biological process	1	1	1	1
GO:0030834	regulation of actin filament depolymerization	Biological process	1	1	1	1
GO:0030835	negative regulation of actin filament depolymerization	Biological process	1	1	1	1
GO:0030837	negative regulation of actin filament polymerization	Biological process	1	1	1	1
GO:0030855	epithelial cell differentiation	Biological process	1	1	1	1
GO:0030865	cortical cytoskeleton organization	Biological process	1	1	1	1
GO:0031057	negative regulation of histone modification	Biological process	1	1	1	1
GO:0031058	positive regulation of histone modification	Biological process	1	1	1	1
GO:0031060	regulation of histone methylation	Biological process	1	1	1	1
GO:0031062	positive regulation of histone methylation	Biological process	1	1	1	1
GO:0031124	mRNA 3'-end processing	Biological process	1	1	1	1
GO:0031128	developmental induction	Biological process	1	1	1	1
GO:0031163	metallo-sulfur cluster assembly	Biological process	1	1	1	1
GO:0031333	negative regulation of protein complex assembly	Biological process	1	1	1	1
GO:0031400	negative regulation of protein modification process	Biological process	1	1	1	1
GO:0032196	transposition	Biological process	1	1	1	1
GO:0032272	negative regulation of protein polymerization	Biological process	1	1	1	1
GO:0032386	regulation of intracellular transport	Biological process	1	1	1	1
GO:0032410	negative regulation of transporter activity	Biological process	1	1	1	1
GO:0032413	negative regulation of ion transmembrane transporter activity	Biological process	1	1	1	1
GO:0032507	maintenance of protein location in cell	Biological process	1	1	1	1
GO:0033559	unsaturated fatty acid metabolic process	Biological process	1	1	1	1
GO:0034308	primary alcohol metabolic process	Biological process	1	1	1	1
GO:0034763	negative regulation of transmembrane transport	Biological process	1	1	1	1
GO:0034766	negative regulation of ion transmembrane transport	Biological process	1	1	1	1
GO:0035065	regulation of histone acetylation	Biological process	1	1	1	1
GO:0035067	negative regulation of histone acetylation	Biological process	1	1	1	1
GO:0035303	regulation of dephosphorylation	Biological process	1	1	1	1
GO:0035304	regulation of protein dephosphorylation	Biological process	1	1	1	1
GO:0042330	taxis	Biological process	1	1	1	1
GO:0042350	GDP-L-fucose biosynthetic process	Biological process	1	1	1	1
GO:0042450	arginine biosynthetic process via ornithine	Biological process	1	1	1	1
GO:0042548	regulation of photosynthesis, light reaction	Biological process	1	1	1	1
GO:0042780	tRNA 3'-end processing	Biological process	1	1	1	1
GO:0042822	pyridoxal phosphate metabolic process	Biological process	1	1	1	1
GO:0042823	pyridoxal phosphate biosynthetic process	Biological process	1	1	1	1
GO:0042981	regulation of apoptotic process	Biological process	1	1	1	1
GO:0043062	extracellular structure organization	Biological process	1	1	1	1
GO:0043242	negative regulation of protein complex disassembly	Biological process	1	1	1	1
GO:0043271	negative regulation of ion transport	Biological process	1	1	1	1
GO:0043288	apocarotenoid metabolic process	Biological process	1	1	1	1
GO:0043406	positive regulation of MAP kinase activity	Biological process	1	1	1	1
GO:0043410	positive regulation of MAPK cascade	Biological process	1	1	1	1
GO:0043467	regulation of generation of precursor metabolites and energy	Biological process	1	1	1	1
GO:0043543	protein acylation	Biological process	1	1	1	1
GO:0043628	ncRNA 3'-end processing	Biological process	1	1	1	1
GO:0043649	dicarboxylic acid catabolic process	Biological process	1	1	1	1
GO:0044070	regulation of anion transport	Biological process	1	1	1	1
GO:0044724	single-organism carbohydrate catabolic process	Biological process	1	1	1	1
GO:0044801	single-organism membrane fusion	Biological process	1	1	1	1
GO:0044839	cell cycle G2/M phase transition	Biological process	1	1	1	1
GO:0045165	cell fate commitment	Biological process	1	1	1	1
GO:0045185	maintenance of protein location	Biological process	1	1	1	1
GO:0045488	pectin metabolic process	Biological process	1	1	1	1
GO:0045489	pectin biosynthetic process	Biological process	1	1	1	1
GO:0045786	negative regulation of cell cycle	Biological process	1	1	1	1
GO:0045995	regulation of embryonic development	Biological process	1	1	1	1
GO:0046033	AMP metabolic process	Biological process	1	1	1	1
GO:0046102	inosine metabolic process	Biological process	1	1	1	1
GO:0046184	aldehyde biosynthetic process	Biological process	1	1	1	1
GO:0046189	phenol-containing compound biosynthetic process	Biological process	1	1	1	1
GO:0046217	indole phytoalexin metabolic process	Biological process	1	1	1	1
GO:0046339	diacylglycerol metabolic process	Biological process	1	1	1	1
GO:0046341	CDP-diacylglycerol metabolic process	Biological process	1	1	1	1
GO:0046368	GDP-L-fucose metabolic process	Biological process	1	1	1	1
GO:0046434	organophosphate catabolic process	Biological process	1	1	1	1
GO:0046470	phosphatidylcholine metabolic process	Biological process	1	1	1	1
GO:0046484	oxazole or thiazole metabolic process	Biological process	1	1	1	1
GO:0046490	isopentenyl diphosphate metabolic process	Biological process	1	1	1	1
GO:0046497	nicotinate nucleotide metabolic process	Biological process	1	1	1	1
GO:0046864	isoprenoid transport	Biological process	1	1	1	1
GO:0046890	regulation of lipid biosynthetic process	Biological process	1	1	1	1
GO:0048024	regulation of mRNA splicing, via spliceosome	Biological process	1	1	1	1
GO:0048232	male gamete generation	Biological process	1	1	1	1
GO:0048311	mitochondrion distribution	Biological process	1	1	1	1
GO:0048366	leaf development	Biological process	1	1	1	1
GO:0048438	floral whorl development	Biological process	1	1	1	1
GO:0048571	long-day photoperiodism	Biological process	1	1	1	1
GO:0048572	short-day photoperiodism	Biological process	1	1	1	1
GO:0048581	negative regulation of post-embryonic development	Biological process	1	1	1	1
GO:0048585	negative regulation of response to stimulus	Biological process	1	1	1	1
GO:0048859	formation of anatomical boundary	Biological process	1	1	1	1
GO:0050684	regulation of mRNA processing	Biological process	1	1	1	1
GO:0050918	positive chemotaxis	Biological process	1	1	1	1
GO:0051028	mRNA transport	Biological process	1	1	1	1
GO:0051051	negative regulation of transport	Biological process	1	1	1	1
GO:0051093	negative regulation of developmental process	Biological process	1	1	1	1
GO:0051241	negative regulation of multicellular organismal process	Biological process	1	1	1	1
GO:0051261	protein depolymerization	Biological process	1	1	1	1
GO:0051302	regulation of cell division	Biological process	1	1	1	1
GO:0051494	negative regulation of cytoskeleton organization	Biological process	1	1	1	1
GO:0051644	plastid localization	Biological process	1	1	1	1
GO:0051646	mitochondrion localization	Biological process	1	1	1	1
GO:0051651	maintenance of location in cell	Biological process	1	1	1	1
GO:0051656	establishment of organelle localization	Biological process	1	1	1	1
GO:0051667	establishment of plastid localization	Biological process	1	1	1	1
GO:0051693	actin filament capping	Biological process	1	1	1	1
GO:0052314	phytoalexin metabolic process	Biological process	1	1	1	1
GO:0052315	phytoalexin biosynthetic process	Biological process	1	1	1	1
GO:0055067	monovalent inorganic cation homeostasis	Biological process	1	1	1	1
GO:0055081	anion homeostasis	Biological process	1	1	1	1
GO:0060147	regulation of posttranscriptional gene silencing	Biological process	1	1	1	1
GO:0060341	regulation of cellular localization	Biological process	1	1	1	1
GO:0060968	regulation of gene silencing	Biological process	1	1	1	1
GO:0061025	membrane fusion	Biological process	1	1	1	1
GO:0065001	specification of axis polarity	Biological process	1	1	1	1
GO:0070297	regulation of phosphorelay signal transduction system	Biological process	1	1	1	1
GO:0070542	response to fatty acid	Biological process	1	1	1	1
GO:0071071	regulation of phospholipid biosynthetic process	Biological process	1	1	1	1
GO:0071166	ribonucleoprotein complex localization	Biological process	1	1	1	1
GO:0071214	cellular response to abiotic stimulus	Biological process	1	1	1	1
GO:0071365	cellular response to auxin stimulus	Biological process	1	1	1	1
GO:0071426	ribonucleoprotein complex export from nucleus	Biological process	1	1	1	1
GO:0071427	mRNA-containing ribonucleoprotein complex export from nucleus	Biological process	1	1	1	1
GO:0071478	cellular response to radiation	Biological process	1	1	1	1
GO:0071482	cellular response to light stimulus	Biological process	1	1	1	1
GO:0071489	cellular response to red or far red light	Biological process	1	1	1	1
GO:0071902	positive regulation of protein serine/threonine kinase activity	Biological process	1	1	1	1
GO:0072505	divalent inorganic anion homeostasis	Biological process	1	1	1	1
GO:0072530	purine-containing compound transmembrane transport	Biological process	1	1	1	1
GO:0080135	regulation of cellular response to stress	Biological process	1	1	1	1
GO:0085029	extracellular matrix assembly	Biological process	1	1	1	1
GO:0090174	organelle membrane fusion	Biological process	1	1	1	1
GO:0090329	regulation of DNA-dependent DNA replication	Biological process	1	1	1	1
GO:0090502	RNA phosphodiester bond hydrolysis, endonucleolytic	Biological process	1	1	1	1
GO:0090626	plant epidermis morphogenesis	Biological process	1	1	1	1
GO:1900140	regulation of seedling development	Biological process	1	1	1	1
GO:1901071	glucosamine-containing compound metabolic process	Biological process	1	1	1	1
GO:1901136	carbohydrate derivative catabolic process	Biological process	1	1	1	1
GO:1901292	nucleoside phosphate catabolic process	Biological process	1	1	1	1
GO:1901463	regulation of tetrapyrrole biosynthetic process	Biological process	1	1	1	1
GO:1901616	organic hydroxy compound catabolic process	Biological process	1	1	1	1
GO:1901879	regulation of protein depolymerization	Biological process	1	1	1	1
GO:1901880	negative regulation of protein depolymerization	Biological process	1	1	1	1
GO:1901983	regulation of protein acetylation	Biological process	1	1	1	1
GO:1901984	negative regulation of protein acetylation	Biological process	1	1	1	1
GO:1902115	regulation of organelle assembly	Biological process	1	1	1	1
GO:1902533	positive regulation of intracellular signal transduction	Biological process	1	1	1	1
GO:1902644	tertiary alcohol metabolic process	Biological process	1	1	1	1
GO:1902749	regulation of cell cycle G2/M phase transition	Biological process	1	1	1	1
GO:1903309	negative regulation of chromatin modification	Biological process	1	1	1	1
GO:1903310	positive regulation of chromatin modification	Biological process	1	1	1	1
GO:1903311	regulation of mRNA metabolic process	Biological process	1	1	1	1
GO:1903725	regulation of phospholipid metabolic process	Biological process	1	1	1	1
GO:1903792	negative regulation of anion transport	Biological process	1	1	1	1
GO:1903825	organic acid transmembrane transport	Biological process	1	1	1	1
GO:1903959	regulation of anion transmembrane transport	Biological process	1	1	1	1
GO:1903960	negative regulation of anion transmembrane transport	Biological process	1	1	1	1
GO:2000027	regulation of organ morphogenesis	Biological process	1	1	1	1
GO:2000242	negative regulation of reproductive process	Biological process	1	1	1	1
GO:2000756	regulation of peptidyl-lysine acetylation	Biological process	1	1	1	1
GO:2000757	negative regulation of peptidyl-lysine acetylation	Biological process	1	1	1	1
GO:2001251	negative regulation of chromosome organization	Biological process	1	1	1	1
GO:2001252	positive regulation of chromosome organization	Biological process	1	1	1	1
GO:0003674	molecular_function	Molecular function	3424	3424	1	1
GO:0003824	catalytic activity	Molecular function	2631	2631	1	1
GO:0005488	binding	Molecular function	2009	2009	1	1
GO:0097159	organic cyclic compound binding	Molecular function	1253	1253	1	1
GO:1901363	heterocyclic compound binding	Molecular function	1181	1181	1	1
GO:0036094	small molecule binding	Molecular function	837	837	1	1
GO:0016787	hydrolase activity	Molecular function	785	785	1	1
GO:0043167	ion binding	Molecular function	767	767	1	1
GO:0097367	carbohydrate derivative binding	Molecular function	706	706	1	1
GO:0016740	transferase activity	Molecular function	699	699	1	1
GO:0001882	nucleoside binding	Molecular function	690	690	1	1
GO:0001883	purine nucleoside binding	Molecular function	684	684	1	1
GO:0032549	ribonucleoside binding	Molecular function	684	684	1	1
GO:0032550	purine ribonucleoside binding	Molecular function	684	684	1	1
GO:0043169	cation binding	Molecular function	683	683	1	1
GO:0016491	oxidoreductase activity	Molecular function	539	539	1	1
GO:0046872	metal ion binding	Molecular function	345	345	1	1
GO:0016772	transferase activity, transferring phosphorus-containing groups	Molecular function	344	344	1	1
GO:0003676	nucleic acid binding	Molecular function	307	307	1	1
GO:0005515	protein binding	Molecular function	288	288	1	1
GO:0046914	transition metal ion binding	Molecular function	274	274	1	1
GO:0016817	hydrolase activity, acting on acid anhydrides	Molecular function	270	270	1	1
GO:0016818	hydrolase activity, acting on acid anhydrides, in phosphorus-containing anhydrides	Molecular function	263	263	1	1
GO:0016462	pyrophosphatase activity	Molecular function	261	261	1	1
GO:0017111	nucleoside-triphosphatase activity	Molecular function	239	239	1	1
GO:0016301	kinase activity	Molecular function	206	206	1	1
GO:0005215	transporter activity	Molecular function	173	173	1	1
GO:0016773	phosphotransferase activity, alcohol group as acceptor	Molecular function	169	169	1	1
GO:0016627	oxidoreductase activity, acting on the CH-CH group of donors	Molecular function	151	151	1	1
GO:0004672	protein kinase activity	Molecular function	149	149	1	1
GO:0016788	hydrolase activity, acting on ester bonds	Molecular function	149	149	1	1
GO:0008233	peptidase activity	Molecular function	147	147	1	1
GO:0022857	transmembrane transporter activity	Molecular function	146	146	1	1
GO:0070011	peptidase activity, acting on L-amino acid peptides	Molecular function	142	142	1	1
GO:0016628	oxidoreductase activity, acting on the CH-CH group of donors, NAD or NADP as acceptor	Molecular function	132	132	1	1
GO:0000166	nucleotide binding	Molecular function	129	129	1	1
GO:1901265	nucleoside phosphate binding	Molecular function	129	129	1	1
GO:0016614	oxidoreductase activity, acting on CH-OH group of donors	Molecular function	126	126	1	1
GO:0022892	substrate-specific transporter activity	Molecular function	125	125	1	1
GO:0016829	lyase activity	Molecular function	115	115	1	1
GO:0046906	tetrapyrrole binding	Molecular function	115	115	1	1
GO:0003723	RNA binding	Molecular function	114	114	1	1
GO:0016874	ligase activity	Molecular function	109	109	1	1
GO:0022891	substrate-specific transmembrane transporter activity	Molecular function	104	104	1	1
GO:0016798	hydrolase activity, acting on glycosyl bonds	Molecular function	99	99	1	1
GO:0016757	transferase activity, transferring glycosyl groups	Molecular function	98	98	1	1
GO:0015075	ion transmembrane transporter activity	Molecular function	95	95	1	1
GO:0016853	isomerase activity	Molecular function	94	94	1	1
GO:0043168	anion binding	Molecular function	90	90	1	1
GO:0005198	structural molecule activity	Molecular function	89	89	1	1
GO:0004553	hydrolase activity, hydrolyzing O-glycosyl compounds	Molecular function	85	85	1	1
GO:0016616	oxidoreductase activity, acting on the CH-OH group of donors, NAD or NADP as acceptor	Molecular function	85	85	1	1
GO:0016887	ATPase activity	Molecular function	85	85	1	1
GO:0042623	ATPase activity, coupled	Molecular function	85	85	1	1
GO:0046983	protein dimerization activity	Molecular function	82	82	1	1
GO:0016758	transferase activity, transferring hexosyl groups	Molecular function	75	75	1	1
GO:0008324	cation transmembrane transporter activity	Molecular function	71	71	1	1
GO:0016741	transferase activity, transferring one-carbon groups	Molecular function	68	68	1	1
GO:0042578	phosphoric ester hydrolase activity	Molecular function	66	66	1	1
GO:0016705	oxidoreductase activity, acting on paired donors, with incorporation or reduction of molecular oxygen	Molecular function	60	60	1	1
GO:0004674	protein serine/threonine kinase activity	Molecular function	59	59	1	1
GO:0016746	transferase activity, transferring acyl groups	Molecular function	59	59	1	1
GO:0048037	cofactor binding	Molecular function	59	59	1	1
GO:0008135	translation factor activity, RNA binding	Molecular function	58	58	1	1
GO:0051540	metal cluster binding	Molecular function	58	58	1	1
GO:0016830	carbon-carbon lyase activity	Molecular function	57	57	1	1
GO:0004175	endopeptidase activity	Molecular function	55	55	1	1
GO:0022804	active transmembrane transporter activity	Molecular function	55	55	1	1
GO:0022890	inorganic cation transmembrane transporter activity	Molecular function	55	55	1	1
GO:0016791	phosphatase activity	Molecular function	53	53	1	1
GO:0046527	glucosyltransferase activity	Molecular function	53	53	1	1
GO:0015399	primary active transmembrane transporter activity	Molecular function	47	47	1	1
GO:0015405	P-P-bond-hydrolysis-driven transmembrane transporter activity	Molecular function	47	47	1	1
GO:0051536	iron-sulfur cluster binding	Molecular function	47	47	1	1
GO:0008194	UDP-glycosyltransferase activity	Molecular function	45	45	1	1
GO:0015077	monovalent inorganic cation transmembrane transporter activity	Molecular function	45	45	1	1
GO:0016779	nucleotidyltransferase activity	Molecular function	44	44	1	1
GO:0016747	transferase activity, transferring acyl groups other than amino-acyl groups	Molecular function	42	42	1	1
GO:0016667	oxidoreductase activity, acting on a sulfur group of donors	Molecular function	40	40	1	1
GO:0016875	ligase activity, forming carbon-oxygen bonds	Molecular function	39	39	1	1
GO:0016876	ligase activity, forming aminoacyl-tRNA and related compounds	Molecular function	39	39	1	1
GO:0016903	oxidoreductase activity, acting on the aldehyde or oxo group of donors	Molecular function	39	39	1	1
GO:0004497	monooxygenase activity	Molecular function	38	38	1	1
GO:0016820	hydrolase activity, acting on acid anhydrides, catalyzing transmembrane movement of substances	Molecular function	37	37	1	1
GO:0016835	carbon-oxygen lyase activity	Molecular function	37	37	1	1
GO:0016879	ligase activity, forming carbon-nitrogen bonds	Molecular function	37	37	1	1
GO:0035251	UDP-glucosyltransferase activity	Molecular function	37	37	1	1
GO:0042626	ATPase activity, coupled to transmembrane movement of substances	Molecular function	37	37	1	1
GO:0043492	ATPase activity, coupled to movement of substances	Molecular function	37	37	1	1
GO:0098772	molecular function regulator	Molecular function	37	37	1	1
GO:0004871	signal transducer activity	Molecular function	36	36	1	1
GO:0008168	methyltransferase activity	Molecular function	36	36	1	1
GO:0004812	aminoacyl-tRNA ligase activity	Molecular function	35	35	1	1
GO:0015926	glucosidase activity	Molecular function	35	35	1	1
GO:0030234	enzyme regulator activity	Molecular function	35	35	1	1
GO:0008092	cytoskeletal protein binding	Molecular function	34	34	1	1
GO:0016651	oxidoreductase activity, acting on NAD(P)H	Molecular function	34	34	1	1
GO:0016769	transferase activity, transferring nitrogenous groups	Molecular function	34	34	1	1
GO:0016209	antioxidant activity	Molecular function	33	33	1	1
GO:0016831	carboxy-lyase activity	Molecular function	33	33	1	1
GO:0016836	hydro-lyase activity	Molecular function	33	33	1	1
GO:0004713	protein tyrosine kinase activity	Molecular function	32	32	1	1
GO:0003677	DNA binding	Molecular function	31	31	1	1
GO:0008483	transaminase activity	Molecular function	30	30	1	1
GO:0004518	nuclease activity	Molecular function	29	29	1	1
GO:0016810	hydrolase activity, acting on carbon-nitrogen (but not peptide) bonds	Molecular function	29	29	1	1
GO:0052689	carboxylic ester hydrolase activity	Molecular function	29	29	1	1
GO:0015036	disulfide oxidoreductase activity	Molecular function	28	28	1	1
GO:0019899	enzyme binding	Molecular function	28	28	1	1
GO:0016859	cis-trans isomerase activity	Molecular function	27	27	1	1
GO:0042625	ATPase coupled ion transmembrane transporter activity	Molecular function	27	27	1	1
GO:0004702	receptor signaling protein serine/threonine kinase activity	Molecular function	26	26	1	1
GO:0005057	receptor signaling protein activity	Molecular function	26	26	1	1
GO:0016877	ligase activity, forming carbon-sulfur bonds	Molecular function	26	26	1	1
GO:0019829	cation-transporting ATPase activity	Molecular function	25	25	1	1
GO:0016709	oxidoreductase activity, acting on paired donors, with incorporation or reduction of molecular oxygen, NAD(P)H as one donor, and incorporation of one atom of oxygen	Molecular function	24	24	1	1
GO:0008238	exopeptidase activity	Molecular function	23	23	1	1
GO:0015078	hydrogen ion transmembrane transporter activity	Molecular function	23	23	1	1
GO:0016854	racemase and epimerase activity	Molecular function	22	22	1	1
GO:0008289	lipid binding	Molecular function	19	19	1	1
GO:0016765	transferase activity, transferring alkyl or aryl (other than methyl) groups	Molecular function	19	19	1	1
GO:0001071	nucleic acid binding transcription factor activity	Molecular function	18	18	1	1
GO:0004721	phosphoprotein phosphatase activity	Molecular function	18	18	1	1
GO:0008757	S-adenosylmethionine-dependent methyltransferase activity	Molecular function	18	18	1	1
GO:0015631	tubulin binding	Molecular function	18	18	1	1
GO:0034062	RNA polymerase activity	Molecular function	18	18	1	1
GO:0060089	molecular transducer activity	Molecular function	18	18	1	1
GO:0004601	peroxidase activity	Molecular function	17	17	1	1
GO:0008422	beta-glucosidase activity	Molecular function	17	17	1	1
GO:0016655	oxidoreductase activity, acting on NAD(P)H, quinone or similar compound as acceptor	Molecular function	17	17	1	1
GO:0016684	oxidoreductase activity, acting on peroxide as acceptor	Molecular function	17	17	1	1
GO:0016701	oxidoreductase activity, acting on single donors with incorporation of molecular oxygen	Molecular function	17	17	1	1
GO:0016866	intramolecular transferase activity	Molecular function	17	17	1	1
GO:0051213	dioxygenase activity	Molecular function	17	17	1	1
GO:0015925	galactosidase activity	Molecular function	16	16	1	1
GO:0016857	racemase and epimerase activity, acting on carbohydrates and derivatives	Molecular function	16	16	1	1
GO:0032553	ribonucleotide binding	Molecular function	16	16	1	1
GO:0015267	channel activity	Molecular function	15	15	1	1
GO:0022803	passive transmembrane transporter activity	Molecular function	15	15	1	1
GO:0004386	helicase activity	Molecular function	14	14	1	1
GO:0005543	phospholipid binding	Molecular function	14	14	1	1
GO:0016407	acetyltransferase activity	Molecular function	14	14	1	1
GO:0016615	malate dehydrogenase activity	Molecular function	14	14	1	1
GO:0016763	transferase activity, transferring pentosyl groups	Molecular function	14	14	1	1
GO:0016860	intramolecular oxidoreductase activity	Molecular function	14	14	1	1
GO:0031406	carboxylic acid binding	Molecular function	14	14	1	1
GO:0043177	organic acid binding	Molecular function	14	14	1	1
GO:0004519	endonuclease activity	Molecular function	13	13	1	1
GO:0005216	ion channel activity	Molecular function	13	13	1	1
GO:0008509	anion transmembrane transporter activity	Molecular function	13	13	1	1
GO:0016405	CoA-ligase activity	Molecular function	13	13	1	1
GO:0016638	oxidoreductase activity, acting on the CH-NH2 group of donors	Molecular function	13	13	1	1
GO:0016706	oxidoreductase activity, acting on paired donors, with incorporation or reduction of molecular oxygen, 2-oxoglutarate as one donor, and incorporation of one atom each of oxygen into both donors	Molecular function	13	13	1	1
GO:0016759	cellulose synthase activity	Molecular function	13	13	1	1
GO:0016811	hydrolase activity, acting on carbon-nitrogen (but not peptide) bonds, in linear amides	Molecular function	13	13	1	1
GO:0022838	substrate-specific channel activity	Molecular function	13	13	1	1
GO:0031420	alkali metal ion binding	Molecular function	13	13	1	1
GO:0003954	NADH dehydrogenase activity	Molecular function	12	12	1	1
GO:0004180	carboxypeptidase activity	Molecular function	12	12	1	1
GO:0016840	carbon-nitrogen lyase activity	Molecular function	12	12	1	1
GO:0017016	Ras GTPase binding	Molecular function	12	12	1	1
GO:0019842	vitamin binding	Molecular function	12	12	1	1
GO:0031267	small GTPase binding	Molecular function	12	12	1	1
GO:0044877	macromolecular complex binding	Molecular function	12	12	1	1
GO:0050136	NADH dehydrogenase (quinone) activity	Molecular function	12	12	1	1
GO:0051020	GTPase binding	Molecular function	12	12	1	1
GO:0004872	receptor activity	Molecular function	11	11	1	1
GO:0016620	oxidoreductase activity, acting on the aldehyde or oxo group of donors, NAD or NADP as acceptor	Molecular function	11	11	1	1
GO:0016679	oxidoreductase activity, acting on diphenols and related substances as donors	Molecular function	11	11	1	1
GO:0070546	L-phenylalanine aminotransferase activity	Molecular function	11	11	1	1
GO:0008170	N-methyltransferase activity	Molecular function	10	10	1	1
GO:0008514	organic anion transmembrane transporter activity	Molecular function	10	10	1	1
GO:0016298	lipase activity	Molecular function	10	10	1	1
GO:0016682	oxidoreductase activity, acting on diphenols and related substances as donors, oxygen as acceptor	Molecular function	10	10	1	1
GO:0016832	aldehyde-lyase activity	Molecular function	10	10	1	1
GO:0019203	carbohydrate phosphatase activity	Molecular function	10	10	1	1
GO:0033218	amide binding	Molecular function	10	10	1	1
GO:0046873	metal ion transmembrane transporter activity	Molecular function	10	10	1	1
GO:0070566	adenylyltransferase activity	Molecular function	10	10	1	1
GO:0003774	motor activity	Molecular function	9	9	1	1
GO:0004683	calmodulin-dependent protein kinase activity	Molecular function	9	9	1	1
GO:0005342	organic acid transmembrane transporter activity	Molecular function	9	9	1	1
GO:0015645	fatty acid ligase activity	Molecular function	9	9	1	1
GO:0015923	mannosidase activity	Molecular function	9	9	1	1
GO:0016776	phosphotransferase activity, phosphate group as acceptor	Molecular function	9	9	1	1
GO:0038023	signaling receptor activity	Molecular function	9	9	1	1
GO:0043021	ribonucleoprotein complex binding	Molecular function	9	9	1	1
GO:0046943	carboxylic acid transmembrane transporter activity	Molecular function	9	9	1	1
GO:0004312	fatty acid synthase activity	Molecular function	8	8	1	1
GO:0004620	phospholipase activity	Molecular function	8	8	1	1
GO:0008047	enzyme activator activity	Molecular function	8	8	1	1
GO:0008276	protein methyltransferase activity	Molecular function	8	8	1	1
GO:0008374	O-acyltransferase activity	Molecular function	8	8	1	1
GO:0009055	electron carrier activity	Molecular function	8	8	1	1
GO:0016645	oxidoreductase activity, acting on the CH-NH group of donors	Molecular function	8	8	1	1
GO:0016846	carbon-sulfur lyase activity	Molecular function	8	8	1	1
GO:0016899	oxidoreductase activity, acting on the CH-OH group of donors, oxygen as acceptor	Molecular function	8	8	1	1
GO:0019200	carbohydrate kinase activity	Molecular function	8	8	1	1
GO:0019208	phosphatase regulator activity	Molecular function	8	8	1	1
GO:0019888	protein phosphatase regulator activity	Molecular function	8	8	1	1
GO:0019900	kinase binding	Molecular function	8	8	1	1
GO:0003678	DNA helicase activity	Molecular function	7	7	1	1
GO:0004470	malic enzyme activity	Molecular function	7	7	1	1
GO:0008237	metallopeptidase activity	Molecular function	7	7	1	1
GO:0015291	secondary active transmembrane transporter activity	Molecular function	7	7	1	1
GO:0016410	N-acyltransferase activity	Molecular function	7	7	1	1
GO:0016421	CoA carboxylase activity	Molecular function	7	7	1	1
GO:0016634	oxidoreductase activity, acting on the CH-CH group of donors, oxygen as acceptor	Molecular function	7	7	1	1
GO:0016703	oxidoreductase activity, acting on single donors with incorporation of molecular oxygen, incorporation of one atom of oxygen (internal monooxygenases or internal mixed function oxidases)	Molecular function	7	7	1	1
GO:0016712	oxidoreductase activity, acting on paired donors, with incorporation or reduction of molecular oxygen, reduced flavin or flavoprotein as one donor, and incorporation of one atom of oxygen	Molecular function	7	7	1	1
GO:0016744	transferase activity, transferring aldehyde or ketonic groups	Molecular function	7	7	1	1
GO:0016782	transferase activity, transferring sulfur-containing groups	Molecular function	7	7	1	1
GO:0016861	intramolecular oxidoreductase activity, interconverting aldoses and ketoses	Molecular function	7	7	1	1
GO:0016868	intramolecular transferase activity, phosphotransferases	Molecular function	7	7	1	1
GO:0016885	ligase activity, forming carbon-carbon bonds	Molecular function	7	7	1	1
GO:0022836	gated channel activity	Molecular function	7	7	1	1
GO:0042277	peptide binding	Molecular function	7	7	1	1
GO:0044389	ubiquitin-like protein ligase binding	Molecular function	7	7	1	1
GO:0051219	phosphoprotein binding	Molecular function	7	7	1	1
GO:0004448	isocitrate dehydrogenase activity	Molecular function	6	6	1	1
GO:0004520	endodeoxyribonuclease activity	Molecular function	6	6	1	1
GO:0004521	endoribonuclease activity	Molecular function	6	6	1	1
GO:0004527	exonuclease activity	Molecular function	6	6	1	1
GO:0004536	deoxyribonuclease activity	Molecular function	6	6	1	1
GO:0004540	ribonuclease activity	Molecular function	6	6	1	1
GO:0008080	N-acetyltransferase activity	Molecular function	6	6	1	1
GO:0008171	O-methyltransferase activity	Molecular function	6	6	1	1
GO:0008173	RNA methyltransferase activity	Molecular function	6	6	1	1
GO:0008378	galactosyltransferase activity	Molecular function	6	6	1	1
GO:0015604	organic phosphonate transmembrane transporter activity	Molecular function	6	6	1	1
GO:0016229	steroid dehydrogenase activity	Molecular function	6	6	1	1
GO:0016641	oxidoreductase activity, acting on the CH-NH2 group of donors, oxygen as acceptor	Molecular function	6	6	1	1
GO:0016742	hydroxymethyl-, formyl- and related transferase activity	Molecular function	6	6	1	1
GO:0016881	acid-amino acid ligase activity	Molecular function	6	6	1	1
GO:0016884	carbon-nitrogen ligase activity, with glutamine as amido-N-donor	Molecular function	6	6	1	1
GO:0017076	purine nucleotide binding	Molecular function	6	6	1	1
GO:0019901	protein kinase binding	Molecular function	6	6	1	1
GO:0033764	steroid dehydrogenase activity, acting on the CH-OH group of donors, NAD or NADP as acceptor	Molecular function	6	6	1	1
GO:0034061	DNA polymerase activity	Molecular function	6	6	1	1
GO:0035091	phosphatidylinositol binding	Molecular function	6	6	1	1
GO:0043566	structure-specific DNA binding	Molecular function	6	6	1	1
GO:0050308	sugar-phosphatase activity	Molecular function	6	6	1	1
GO:0003973	(S)-2-hydroxy-acid oxidase activity	Molecular function	5	5	1	1
GO:0004557	alpha-galactosidase activity	Molecular function	5	5	1	1
GO:0004564	beta-fructofuranosidase activity	Molecular function	5	5	1	1
GO:0004611	phosphoenolpyruvate carboxykinase activity	Molecular function	5	5	1	1
GO:0004779	sulfate adenylyltransferase activity	Molecular function	5	5	1	1
GO:0004857	enzyme inhibitor activity	Molecular function	5	5	1	1
GO:0005048	signal sequence binding	Molecular function	5	5	1	1
GO:0005244	voltage-gated ion channel activity	Molecular function	5	5	1	1
GO:0005261	cation channel activity	Molecular function	5	5	1	1
GO:0008094	DNA-dependent ATPase activity	Molecular function	5	5	1	1
GO:0008252	nucleotidase activity	Molecular function	5	5	1	1
GO:0008443	phosphofructokinase activity	Molecular function	5	5	1	1
GO:0015662	ATPase activity, coupled to transmembrane movement of ions, phosphorylative mechanism	Molecular function	5	5	1	1
GO:0016211	ammonia ligase activity	Molecular function	5	5	1	1
GO:0016278	lysine N-methyltransferase activity	Molecular function	5	5	1	1
GO:0016279	protein-lysine N-methyltransferase activity	Molecular function	5	5	1	1
GO:0016413	O-acetyltransferase activity	Molecular function	5	5	1	1
GO:0016646	oxidoreductase activity, acting on the CH-NH group of donors, NAD or NADP as acceptor	Molecular function	5	5	1	1
GO:0016671	oxidoreductase activity, acting on a sulfur group of donors, disulfide as acceptor	Molecular function	5	5	1	1
GO:0016722	oxidoreductase activity, oxidizing metal ions	Molecular function	5	5	1	1
GO:0016723	oxidoreductase activity, oxidizing metal ions, NAD or NADP as acceptor	Molecular function	5	5	1	1
GO:0016778	diphosphotransferase activity	Molecular function	5	5	1	1
GO:0016783	sulfurtransferase activity	Molecular function	5	5	1	1
GO:0016790	thiolester hydrolase activity	Molecular function	5	5	1	1
GO:0016799	hydrolase activity, hydrolyzing N-glycosyl compounds	Molecular function	5	5	1	1
GO:0016814	hydrolase activity, acting on carbon-nitrogen (but not peptide) bonds, in cyclic amidines	Molecular function	5	5	1	1
GO:0016833	oxo-acid-lyase activity	Molecular function	5	5	1	1
GO:0016841	ammonia-lyase activity	Molecular function	5	5	1	1
GO:0016878	acid-thiol ligase activity	Molecular function	5	5	1	1
GO:0016880	acid-ammonia (or amide) ligase activity	Molecular function	5	5	1	1
GO:0019205	nucleobase-containing compound kinase activity	Molecular function	5	5	1	1
GO:0019207	kinase regulator activity	Molecular function	5	5	1	1
GO:0022832	voltage-gated channel activity	Molecular function	5	5	1	1
GO:0046912	transferase activity, transferring acyl groups, acyl groups converted into alkyl on transfer	Molecular function	5	5	1	1
GO:0000104	succinate dehydrogenase activity	Molecular function	4	4	1	1
GO:0001067	regulatory region nucleic acid binding	Molecular function	4	4	1	1
GO:0004033	aldo-keto reductase (NADP) activity	Molecular function	4	4	1	1
GO:0004084	branched-chain-amino-acid transaminase activity	Molecular function	4	4	1	1
GO:0004133	glycogen debranching enzyme activity	Molecular function	4	4	1	1
GO:0004407	histone deacetylase activity	Molecular function	4	4	1	1
GO:0004551	nucleotide diphosphatase activity	Molecular function	4	4	1	1
GO:0004659	prenyltransferase activity	Molecular function	4	4	1	1
GO:0004774	succinate-CoA ligase activity	Molecular function	4	4	1	1
GO:0005310	dicarboxylic acid transmembrane transporter activity	Molecular function	4	4	1	1
GO:0008081	phosphoric diester hydrolase activity	Molecular function	4	4	1	1
GO:0008172	S-methyltransferase activity	Molecular function	4	4	1	1
GO:0009975	cyclase activity	Molecular function	4	4	1	1
GO:0015556	C4-dicarboxylate transmembrane transporter activity	Molecular function	4	4	1	1
GO:0015605	organophosphate ester transmembrane transporter activity	Molecular function	4	4	1	1
GO:0016702	oxidoreductase activity, acting on single donors with incorporation of molecular oxygen, incorporation of two atoms of oxygen	Molecular function	4	4	1	1
GO:0016725	oxidoreductase activity, acting on CH or CH2 groups	Molecular function	4	4	1	1
GO:0016813	hydrolase activity, acting on carbon-nitrogen (but not peptide) bonds, in linear amidines	Molecular function	4	4	1	1
GO:0016843	amine-lyase activity	Molecular function	4	4	1	1
GO:0017136	NAD-dependent histone deacetylase activity	Molecular function	4	4	1	1
GO:0019213	deacetylase activity	Molecular function	4	4	1	1
GO:0019887	protein kinase regulator activity	Molecular function	4	4	1	1
GO:0030246	carbohydrate binding	Molecular function	4	4	1	1
GO:0033558	protein deacetylase activity	Molecular function	4	4	1	1
GO:0034979	NAD-dependent protein deacetylase activity	Molecular function	4	4	1	1
GO:0042285	xylosyltransferase activity	Molecular function	4	4	1	1
GO:0046915	transition metal ion transmembrane transporter activity	Molecular function	4	4	1	1
GO:0050664	oxidoreductase activity, acting on NAD(P)H, oxygen as acceptor	Molecular function	4	4	1	1
GO:0060229	lipase activator activity	Molecular function	4	4	1	1
GO:0090599	alpha-glucosidase activity	Molecular function	4	4	1	1
GO:1901677	phosphate transmembrane transporter activity	Molecular function	4	4	1	1
GO:0000975	regulatory region DNA binding	Molecular function	3	3	1	1
GO:0001871	pattern binding	Molecular function	3	3	1	1
GO:0003779	actin binding	Molecular function	3	3	1	1
GO:0004396	hexokinase activity	Molecular function	3	3	1	1
GO:0004567	beta-mannosidase activity	Molecular function	3	3	1	1
GO:0004576	oligosaccharyl transferase activity	Molecular function	3	3	1	1
GO:0004738	pyruvate dehydrogenase activity	Molecular function	3	3	1	1
GO:0005319	lipid transporter activity	Molecular function	3	3	1	1
GO:0005375	copper ion transmembrane transporter activity	Molecular function	3	3	1	1
GO:0005506	iron ion binding	Molecular function	3	3	1	1
GO:0008175	tRNA methyltransferase activity	Molecular function	3	3	1	1
GO:0008236	serine-type peptidase activity	Molecular function	3	3	1	1
GO:0008242	omega peptidase activity	Molecular function	3	3	1	1
GO:0008320	protein transmembrane transporter activity	Molecular function	3	3	1	1
GO:0008477	purine nucleosidase activity	Molecular function	3	3	1	1
GO:0008565	protein transporter activity	Molecular function	3	3	1	1
GO:0009881	photoreceptor activity	Molecular function	3	3	1	1
GO:0015037	peptide disulfide oxidoreductase activity	Molecular function	3	3	1	1
GO:0015038	glutathione disulfide oxidoreductase activity	Molecular function	3	3	1	1
GO:0015215	nucleotide transmembrane transporter activity	Molecular function	3	3	1	1
GO:0015932	nucleobase-containing compound transmembrane transporter activity	Molecular function	3	3	1	1
GO:0016273	arginine N-methyltransferase activity	Molecular function	3	3	1	1
GO:0016274	protein-arginine N-methyltransferase activity	Molecular function	3	3	1	1
GO:0016408	C-acyltransferase activity	Molecular function	3	3	1	1
GO:0016639	oxidoreductase activity, acting on the CH-NH2 group of donors, NAD or NADP as acceptor	Molecular function	3	3	1	1
GO:0016668	oxidoreductase activity, acting on a sulfur group of donors, NAD(P) as acceptor	Molecular function	3	3	1	1
GO:0016755	transferase activity, transferring amino-acyl groups	Molecular function	3	3	1	1
GO:0016812	hydrolase activity, acting on carbon-nitrogen (but not peptide) bonds, in cyclic amides	Molecular function	3	3	1	1
GO:0016856	racemase and epimerase activity, acting on hydroxy acids and derivatives	Molecular function	3	3	1	1
GO:0016872	intramolecular lyase activity	Molecular function	3	3	1	1
GO:0016892	endoribonuclease activity, producing 3'-phosphomonoesters	Molecular function	3	3	1	1
GO:0016894	endonuclease activity, active with either ribo- or deoxyribonucleic acids and producing 3'-phosphomonoesters	Molecular function	3	3	1	1
GO:0017022	myosin binding	Molecular function	3	3	1	1
GO:0017171	serine hydrolase activity	Molecular function	3	3	1	1
GO:0019206	nucleoside kinase activity	Molecular function	3	3	1	1
GO:0019238	cyclohydrolase activity	Molecular function	3	3	1	1
GO:0019787	ubiquitin-like protein transferase activity	Molecular function	3	3	1	1
GO:0022829	wide pore channel activity	Molecular function	3	3	1	1
GO:0022884	macromolecule transmembrane transporter activity	Molecular function	3	3	1	1
GO:0030247	polysaccharide binding	Molecular function	3	3	1	1
GO:0032029	myosin tail binding	Molecular function	3	3	1	1
GO:0032036	myosin heavy chain binding	Molecular function	3	3	1	1
GO:0035250	UDP-galactosyltransferase activity	Molecular function	3	3	1	1
GO:0043565	sequence-specific DNA binding	Molecular function	3	3	1	1
GO:0043682	copper-transporting ATPase activity	Molecular function	3	3	1	1
GO:0044822	poly(A) RNA binding	Molecular function	3	3	1	1
GO:0051748	UTP-monosaccharide-1-phosphate uridylyltransferase activity	Molecular function	3	3	1	1
GO:0052745	inositol phosphate phosphatase activity	Molecular function	3	3	1	1
GO:0052834	inositol monophosphate phosphatase activity	Molecular function	3	3	1	1
GO:0070567	cytidylyltransferase activity	Molecular function	3	3	1	1
GO:0070569	uridylyltransferase activity	Molecular function	3	3	1	1
GO:0072509	divalent inorganic cation transmembrane transporter activity	Molecular function	3	3	1	1
GO:0099600	transmembrane receptor activity	Molecular function	3	3	1	1
GO:0000030	mannosyltransferase activity	Molecular function	2	2	1	1
GO:0000988	transcription factor activity, protein binding	Molecular function	2	2	1	1
GO:0000989	transcription factor activity, transcription factor binding	Molecular function	2	2	1	1
GO:0003682	chromatin binding	Molecular function	2	2	1	1
GO:0003712	transcription cofactor activity	Molecular function	2	2	1	1
GO:0003747	translation release factor activity	Molecular function	2	2	1	1
GO:0003916	DNA topoisomerase activity	Molecular function	2	2	1	1
GO:0004003	ATP-dependent DNA helicase activity	Molecular function	2	2	1	1
GO:0004177	aminopeptidase activity	Molecular function	2	2	1	1
GO:0004457	lactate dehydrogenase activity	Molecular function	2	2	1	1
GO:0004559	alpha-mannosidase activity	Molecular function	2	2	1	1
GO:0004645	phosphorylase activity	Molecular function	2	2	1	1
GO:0004661	protein geranylgeranyltransferase activity	Molecular function	2	2	1	1
GO:0005085	guanyl-nucleotide exchange factor activity	Molecular function	2	2	1	1
GO:0005217	intracellular ligand-gated ion channel activity	Molecular function	2	2	1	1
GO:0005372	water transmembrane transporter activity	Molecular function	2	2	1	1
GO:0005548	phospholipid transporter activity	Molecular function	2	2	1	1
GO:0008026	ATP-dependent helicase activity	Molecular function	2	2	1	1
GO:0008079	translation termination factor activity	Molecular function	2	2	1	1
GO:0008144	drug binding	Molecular function	2	2	1	1
GO:0008318	protein prenyltransferase activity	Molecular function	2	2	1	1
GO:0008641	small protein activating enzyme activity	Molecular function	2	2	1	1
GO:0015085	calcium ion transmembrane transporter activity	Molecular function	2	2	1	1
GO:0015103	inorganic anion transmembrane transporter activity	Molecular function	2	2	1	1
GO:0015140	malate transmembrane transporter activity	Molecular function	2	2	1	1
GO:0015144	carbohydrate transmembrane transporter activity	Molecular function	2	2	1	1
GO:0015216	purine nucleotide transmembrane transporter activity	Molecular function	2	2	1	1
GO:0015276	ligand-gated ion channel activity	Molecular function	2	2	1	1
GO:0015924	mannosyl-oligosaccharide mannosidase activity	Molecular function	2	2	1	1
GO:0015928	fucosidase activity	Molecular function	2	2	1	1
GO:0015929	hexosaminidase activity	Molecular function	2	2	1	1
GO:0015930	glutamate synthase activity	Molecular function	2	2	1	1
GO:0016160	amylase activity	Molecular function	2	2	1	1
GO:0016289	CoA hydrolase activity	Molecular function	2	2	1	1
GO:0016409	palmitoyltransferase activity	Molecular function	2	2	1	1
GO:0016423	tRNA (guanine) methyltransferase activity	Molecular function	2	2	1	1
GO:0016623	oxidoreductase activity, acting on the aldehyde or oxo group of donors, oxygen as acceptor	Molecular function	2	2	1	1
GO:0016635	oxidoreductase activity, acting on the CH-CH group of donors, quinone or related compound as acceptor	Molecular function	2	2	1	1
GO:0016642	oxidoreductase activity, acting on the CH-NH2 group of donors, disulfide as acceptor	Molecular function	2	2	1	1
GO:0016717	oxidoreductase activity, acting on paired donors, with oxidation of a pair of donors resulting in the reduction of molecular oxygen to two molecules of water	Molecular function	2	2	1	1
GO:0016730	oxidoreductase activity, acting on iron-sulfur proteins as donors	Molecular function	2	2	1	1
GO:0016774	phosphotransferase activity, carboxyl group as acceptor	Molecular function	2	2	1	1
GO:0016842	amidine-lyase activity	Molecular function	2	2	1	1
GO:0016862	intramolecular oxidoreductase activity, interconverting keto- and enol-groups	Molecular function	2	2	1	1
GO:0016863	intramolecular oxidoreductase activity, transposing C=C bonds	Molecular function	2	2	1	1
GO:0016882	cyclo-ligase activity	Molecular function	2	2	1	1
GO:0016886	ligase activity, forming phosphoric ester bonds	Molecular function	2	2	1	1
GO:0016891	endoribonuclease activity, producing 5'-phosphomonoesters	Molecular function	2	2	1	1
GO:0016893	endonuclease activity, active with either ribo- or deoxyribonucleic acids and producing 5'-phosphomonoesters	Molecular function	2	2	1	1
GO:0019201	nucleotide kinase activity	Molecular function	2	2	1	1
GO:0019843	rRNA binding	Molecular function	2	2	1	1
GO:0022834	ligand-gated channel activity	Molecular function	2	2	1	1
GO:0030551	cyclic nucleotide binding	Molecular function	2	2	1	1
GO:0046508	hydrolase activity, acting on carbon-sulfur bonds	Molecular function	2	2	1	1
GO:0047617	acyl-CoA hydrolase activity	Molecular function	2	2	1	1
GO:0047635	alanine-oxo-acid transaminase activity	Molecular function	2	2	1	1
GO:0051002	ligase activity, forming nitrogen-metal bonds	Molecular function	2	2	1	1
GO:0051003	ligase activity, forming nitrogen-metal bonds, forming coordination complexes	Molecular function	2	2	1	1
GO:0051119	sugar transmembrane transporter activity	Molecular function	2	2	1	1
GO:0051766	inositol trisphosphate kinase activity	Molecular function	2	2	1	1
GO:0052592	oxidoreductase activity, acting on CH or CH2 groups, with an iron-sulfur protein as acceptor	Molecular function	2	2	1	1
GO:0052742	phosphatidylinositol kinase activity	Molecular function	2	2	1	1
GO:0070035	purine NTP-dependent helicase activity	Molecular function	2	2	1	1
GO:1901476	carbohydrate transporter activity	Molecular function	2	2	1	1
GO:1901981	phosphatidylinositol phosphate binding	Molecular function	2	2	1	1
GO:0000009	alpha-1,6-mannosyltransferase activity	Molecular function	1	1	1	1
GO:0000295	adenine nucleotide transmembrane transporter activity	Molecular function	1	1	1	1
GO:0000702	oxidized base lesion DNA N-glycosylase activity	Molecular function	1	1	1	1
GO:0001409	guanine nucleotide transmembrane transporter activity	Molecular function	1	1	1	1
GO:0003727	single-stranded RNA binding	Molecular function	1	1	1	1
GO:0003729	mRNA binding	Molecular function	1	1	1	1
GO:0003899	DNA-directed RNA polymerase activity	Molecular function	1	1	1	1
GO:0003909	DNA ligase activity	Molecular function	1	1	1	1
GO:0003988	acetyl-CoA C-acyltransferase activity	Molecular function	1	1	1	1
GO:0004022	alcohol dehydrogenase (NAD) activity	Molecular function	1	1	1	1
GO:0004029	aldehyde dehydrogenase (NAD) activity	Molecular function	1	1	1	1
GO:0004112	cyclic-nucleotide phosphodiesterase activity	Molecular function	1	1	1	1
GO:0004152	dihydroorotate dehydrogenase activity	Molecular function	1	1	1	1
GO:0004337	geranyltranstransferase activity	Molecular function	1	1	1	1
GO:0004368	glycerol-3-phosphate dehydrogenase activity	Molecular function	1	1	1	1
GO:0004463	leukotriene-A4 hydrolase activity	Molecular function	1	1	1	1
GO:0004629	phospholipase C activity	Molecular function	1	1	1	1
GO:0004673	protein histidine kinase activity	Molecular function	1	1	1	1
GO:0004690	cyclic nucleotide-dependent protein kinase activity	Molecular function	1	1	1	1
GO:0004753	saccharopine dehydrogenase activity	Molecular function	1	1	1	1
GO:0004842	ubiquitin-protein transferase activity	Molecular function	1	1	1	1
GO:0004866	endopeptidase inhibitor activity	Molecular function	1	1	1	1
GO:0004888	transmembrane signaling receptor activity	Molecular function	1	1	1	1
GO:0005102	receptor binding	Molecular function	1	1	1	1
GO:0005253	anion channel activity	Molecular function	1	1	1	1
GO:0005254	chloride channel activity	Molecular function	1	1	1	1
GO:0005262	calcium channel activity	Molecular function	1	1	1	1
GO:0005267	potassium channel activity	Molecular function	1	1	1	1
GO:0005275	amine transmembrane transporter activity	Molecular function	1	1	1	1
GO:0005337	nucleoside transmembrane transporter activity	Molecular function	1	1	1	1
GO:0005346	purine ribonucleotide transmembrane transporter activity	Molecular function	1	1	1	1
GO:0005347	ATP transmembrane transporter activity	Molecular function	1	1	1	1
GO:0005365	myo-inositol transmembrane transporter activity	Molecular function	1	1	1	1
GO:0005385	zinc ion transmembrane transporter activity	Molecular function	1	1	1	1
GO:0005402	cation:sugar symporter activity	Molecular function	1	1	1	1
GO:0005496	steroid binding	Molecular function	1	1	1	1
GO:0008028	monocarboxylic acid transmembrane transporter activity	Molecular function	1	1	1	1
[truncated: 350 more rows]

## Sheet: Table S7
Table S7. KEGG pathway enrichment analysis of all proteins.
KEGG_A_class	KEGG_B_class	Pathway	Count (2613)	Pathway ID
Cellular Processes	Transport and catabolism	Endocytosis	93	ko04144
Cellular Processes	Transport and catabolism	Phagosome	73	ko04145
Cellular Processes	Transport and catabolism	Peroxisome	60	ko04146
Cellular Processes	Transport and catabolism	Autophagy - other eukaryotes	14	ko04136
Environmental Information Processing	Membrane transport	ABC transporters	11	ko02010
Environmental Information Processing	Signal transduction	MAPK signaling pathway - plant	39	ko04016
Environmental Information Processing	Signal transduction	Plant hormone signal transduction	32	ko04075
Environmental Information Processing	Signal transduction	Phosphatidylinositol signaling system	25	ko04070
Genetic Information Processing	Folding, sorting and degradation	Protein processing in endoplasmic reticulum	149	ko04141
Genetic Information Processing	Folding, sorting and degradation	RNA degradation	65	ko03018
Genetic Information Processing	Folding, sorting and degradation	Proteasome	60	ko03050
Genetic Information Processing	Folding, sorting and degradation	Ubiquitin mediated proteolysis	45	ko04120
Genetic Information Processing	Folding, sorting and degradation	Protein export	31	ko03060
Genetic Information Processing	Folding, sorting and degradation	SNARE interactions in vesicular transport	28	ko04130
Genetic Information Processing	Folding, sorting and degradation	Sulfur relay system	3	ko04122
Genetic Information Processing	Replication and repair	Nucleotide excision repair	31	ko03420
Genetic Information Processing	Replication and repair	DNA replication	28	ko03030
Genetic Information Processing	Replication and repair	Mismatch repair	19	ko03430
Genetic Information Processing	Replication and repair	Homologous recombination	13	ko03440
Genetic Information Processing	Replication and repair	Base excision repair	9	ko03410
Genetic Information Processing	Replication and repair	Non-homologous end-joining	2	ko03450
Genetic Information Processing	Transcription	Spliceosome	146	ko03040
Genetic Information Processing	Transcription	RNA polymerase	19	ko03020
Genetic Information Processing	Transcription	Basal transcription factors	11	ko03022
Genetic Information Processing	Translation	Ribosome	257	ko03010
Genetic Information Processing	Translation	RNA transport	127	ko03013
Genetic Information Processing	Translation	mRNA surveillance pathway	84	ko03015
Genetic Information Processing	Translation	Ribosome biogenesis in eukaryotes	44	ko03008
Genetic Information Processing	Translation	Aminoacyl-tRNA biosynthesis	40	ko00970
Metabolism	Amino acid metabolism	Cysteine and methionine metabolism	78	ko00270
Metabolism	Amino acid metabolism	Glycine, serine and threonine metabolism	56	ko00260
Metabolism	Amino acid metabolism	Alanine, aspartate and glutamate metabolism	43	ko00250
Metabolism	Amino acid metabolism	Arginine and proline metabolism	40	ko00330
Metabolism	Amino acid metabolism	Phenylalanine, tyrosine and tryptophan biosynthesis	40	ko00400
Metabolism	Amino acid metabolism	Valine, leucine and isoleucine degradation	37	ko00280
Metabolism	Amino acid metabolism	Arginine biosynthesis	33	ko00220
Metabolism	Amino acid metabolism	Tyrosine metabolism	31	ko00350
Metabolism	Amino acid metabolism	Phenylalanine metabolism	29	ko00360
Metabolism	Amino acid metabolism	Tryptophan metabolism	24	ko00380
Metabolism	Amino acid metabolism	Valine, leucine and isoleucine biosynthesis	20	ko00290
Metabolism	Amino acid metabolism	Lysine degradation	20	ko00310
Metabolism	Amino acid metabolism	Histidine metabolism	17	ko00340
Metabolism	Amino acid metabolism	Lysine biosynthesis	11	ko00300
Metabolism	Biosynthesis of other secondary metabolites	Phenylpropanoid biosynthesis	56	ko00940
Metabolism	Biosynthesis of other secondary metabolites	Flavonoid biosynthesis	16	ko00941
Metabolism	Biosynthesis of other secondary metabolites	Isoquinoline alkaloid biosynthesis	15	ko00950
Metabolism	Biosynthesis of other secondary metabolites	Tropane, piperidine and pyridine alkaloid biosynthesis	14	ko00960
Metabolism	Biosynthesis of other secondary metabolites	Monobactam biosynthesis	8	ko00261
Metabolism	Biosynthesis of other secondary metabolites	Stilbenoid, diarylheptanoid and gingerol biosynthesis	8	ko00945
Metabolism	Biosynthesis of other secondary metabolites	Glucosinolate biosynthesis	6	ko00966
Metabolism	Biosynthesis of other secondary metabolites	Caffeine metabolism	4	ko00232
Metabolism	Biosynthesis of other secondary metabolites	Indole alkaloid biosynthesis	3	ko00901
Metabolism	Biosynthesis of other secondary metabolites	Betalain biosynthesis	3	ko00965
Metabolism	Biosynthesis of other secondary metabolites	Isoflavonoid biosynthesis	1	ko00943
Metabolism	Carbohydrate metabolism	Glycolysis / Gluconeogenesis	129	ko00010
Metabolism	Carbohydrate metabolism	Pyruvate metabolism	90	ko00620
Metabolism	Carbohydrate metabolism	Amino sugar and nucleotide sugar metabolism	84	ko00520
Metabolism	Carbohydrate metabolism	Starch and sucrose metabolism	76	ko00500
Metabolism	Carbohydrate metabolism	Glyoxylate and dicarboxylate metabolism	68	ko00630
Metabolism	Carbohydrate metabolism	Citrate cycle (TCA cycle)	60	ko00020
Metabolism	Carbohydrate metabolism	Fructose and mannose metabolism	56	ko00051
Metabolism	Carbohydrate metabolism	Pentose phosphate pathway	49	ko00030
Metabolism	Carbohydrate metabolism	Ascorbate and aldarate metabolism	41	ko00053
Metabolism	Carbohydrate metabolism	Galactose metabolism	39	ko00052
Metabolism	Carbohydrate metabolism	Inositol phosphate metabolism	32	ko00562
Metabolism	Carbohydrate metabolism	Pentose and glucuronate interconversions	26	ko00040
Metabolism	Carbohydrate metabolism	Propanoate metabolism	26	ko00640
Metabolism	Carbohydrate metabolism	Butanoate metabolism	17	ko00650
Metabolism	Carbohydrate metabolism	C5-Branched dibasic acid metabolism	9	ko00660
Metabolism	Energy metabolism	Oxidative phosphorylation	116	ko00190
Metabolism	Energy metabolism	Carbon fixation in photosynthetic organisms	78	ko00710
Metabolism	Energy metabolism	Photosynthesis	50	ko00195
Metabolism	Energy metabolism	Sulfur metabolism	18	ko00920
Metabolism	Energy metabolism	Photosynthesis - antenna proteins	17	ko00196
Metabolism	Energy metabolism	Nitrogen metabolism	14	ko00910
Metabolism	Global and overview maps	Metabolic pathways	1173	ko01100
Metabolism	Global and overview maps	Biosynthesis of secondary metabolites	645	ko01110
Metabolism	Global and overview maps	Carbon metabolism	249	ko01200
Metabolism	Global and overview maps	Biosynthesis of amino acids	224	ko01230
Metabolism	Global and overview maps	Fatty acid metabolism	54	ko01212
Metabolism	Global and overview maps	2-Oxocarboxylic acid metabolism	53	ko01210
Metabolism	Glycan biosynthesis and metabolism	N-Glycan biosynthesis	26	ko00510
Metabolism	Glycan biosynthesis and metabolism	Other glycan degradation	14	ko00511
Metabolism	Glycan biosynthesis and metabolism	Glycosaminoglycan degradation	7	ko00531
Metabolism	Glycan biosynthesis and metabolism	Other types of O-glycan biosynthesis	6	ko00514
Metabolism	Glycan biosynthesis and metabolism	Glycosylphosphatidylinositol(GPI)-anchor biosynthesis	6	ko00563
Metabolism	Glycan biosynthesis and metabolism	Glycosphingolipid biosynthesis - globo and isoglobo series	6	ko00603
Metabolism	Glycan biosynthesis and metabolism	Glycosphingolipid biosynthesis - ganglio series	3	ko00604
Metabolism	Lipid metabolism	Fatty acid degradation	44	ko00071
Metabolism	Lipid metabolism	Glycerolipid metabolism	41	ko00561
Metabolism	Lipid metabolism	Fatty acid biosynthesis	35	ko00061
Metabolism	Lipid metabolism	Glycerophospholipid metabolism	32	ko00564
Metabolism	Lipid metabolism	alpha-Linolenic acid metabolism	28	ko00592
Metabolism	Lipid metabolism	Biosynthesis of unsaturated fatty acids	18	ko01040
Metabolism	Lipid metabolism	Sphingolipid metabolism	17	ko00600
Metabolism	Lipid metabolism	Steroid biosynthesis	13	ko00100
Metabolism	Lipid metabolism	Ether lipid metabolism	10	ko00565
Metabolism	Lipid metabolism	Arachidonic acid metabolism	10	ko00590
Metabolism	Lipid metabolism	Fatty acid elongation	9	ko00062
Metabolism	Lipid metabolism	Linoleic acid metabolism	9	ko00591
Metabolism	Lipid metabolism	Synthesis and degradation of ketone bodies	4	ko00072
Metabolism	Lipid metabolism	Cutin, suberine and wax biosynthesis	3	ko00073
Metabolism	Metabolism of cofactors and vitamins	Porphyrin and chlorophyll metabolism	29	ko00860
Metabolism	Metabolism of cofactors and vitamins	Pantothenate and CoA biosynthesis	21	ko00770
Metabolism	Metabolism of cofactors and vitamins	Ubiquinone and other terpenoid-quinone biosynthesis	13	ko00130
Metabolism	Metabolism of cofactors and vitamins	One carbon pool by folate	13	ko00670
Metabolism	Metabolism of cofactors and vitamins	Nicotinate and nicotinamide metabolism	13	ko00760
Metabolism	Metabolism of cofactors and vitamins	Biotin metabolism	12	ko00780
Metabolism	Metabolism of cofactors and vitamins	Thiamine metabolism	11	ko00730
Metabolism	Metabolism of cofactors and vitamins	Vitamin B6 metabolism	10	ko00750
Metabolism	Metabolism of cofactors and vitamins	Folate biosynthesis	10	ko00790
Metabolism	Metabolism of cofactors and vitamins	Riboflavin metabolism	9	ko00740
Metabolism	Metabolism of other amino acids	Glutathione metabolism	82	ko00480
Metabolism	Metabolism of other amino acids	beta-Alanine metabolism	33	ko00410
Metabolism	Metabolism of other amino acids	Cyanoamino acid metabolism	20	ko00460
Metabolism	Metabolism of other amino acids	Selenocompound metabolism	16	ko00450
Metabolism	Metabolism of other amino acids	Taurine and hypotaurine metabolism	5	ko00430
Metabolism	Metabolism of other amino acids	Phosphonate and phosphinate metabolism	3	ko00440
Metabolism	Metabolism of terpenoids and polyketides	Terpenoid backbone biosynthesis	25	ko00900
Metabolism	Metabolism of terpenoids and polyketides	Carotenoid biosynthesis	16	ko00906
Metabolism	Metabolism of terpenoids and polyketides	Monoterpenoid biosynthesis	4	ko00902
Metabolism	Metabolism of terpenoids and polyketides	Diterpenoid biosynthesis	2	ko00904
Metabolism	Metabolism of terpenoids and polyketides	Zeatin biosynthesis	2	ko00908
Metabolism	Metabolism of terpenoids and polyketides	Brassinosteroid biosynthesis	1	ko00905
Metabolism	Nucleotide metabolism	Purine metabolism	90	ko00230
Metabolism	Nucleotide metabolism	Pyrimidine metabolism	59	ko00240
Organismal Systems	Environmental adaptation	Plant-pathogen interaction	72	ko04626
Organismal Systems	Environmental adaptation	Circadian rhythm - plant	7	ko04712

## Sheet: Table S8
Table S8. The summary table of all DAPs quantification and annotation.
id	Pv1_1	Pv1_2	Pv1_3	Pv2_1	Pv2_2	Pv2_3	Pv1_mean	Pv2_mean	log2fc	pvalue	qvalue	Symbol	Description	KEGG_A_class	KEGG_B_class	Pathway	K_ID	GO Component	GO Function	GO Process
Unigene0000207	391740000	435150000	504620000	7329400000	7527900000	7152100000	4.43837e+08	7.33647e+09	4.04698	1.46388e-39	7.18521e-37	AAG	PREDICTED: ricin-like [Ricinus communis]	-	-	-	-	-	GO:0016787//hydrolase activity	-
Unigene0000209	145700000	159780000	209450000	3377400000	3508600000	3389500000	1.71643e+08	3.42517e+09	4.31869	2.37612e-19	8.1844e-18	AAG	PREDICTED: ricin-like [Ricinus communis]	-	-	-	-	-	GO:0016787//hydrolase activity	-
Unigene0048787	180830000	186640000	196530000	1605900000	1977500000	1242600000	188000000	1.60867e+09	3.09706	6.40522e-36	2.09593e-33	LEGB	PREDICTED: legumin B [Ricinus communis]	-	-	-	-	-	-	-
Unigene0010856	160930000	176450000	186470000	1445400000	2015600000	1041400000	1.74617e+08	1500800000	3.10347	4.10158e-29	4.83166e-27	LEGA	PREDICTED: legumin A [Ricinus communis]	-	-	-	-	-	-	-
Unigene0003223	114630000	123310000	132070000	1130500000	1033000000	968680000	1.23337e+08	1044060000	3.08153	5.88348e-20	2.20724e-18	--	PREDICTED: 2S albumin-like [Ricinus communis]	-	-	-	-	GO:0005773//vacuole	-	-
Unigene0010858	122170000	125460000	129140000	516580000	505600000	397030000	125590000	473070000	1.91333	3.77792e-45	3.17885e-42	LEGA	legumin A precursor [Ricinus communis]	-	-	-	-	-	-	-
Unigene0018636	2573400000	2029300000	2746200000	434470000	346430000	394970000	2.44963e+09	3.91957e+08	-2.6438	9.05584e-84	5.33389e-80	BGLU12	PREDICTED: beta-glucosidase 24 [Ricinus communis]	Metabolism;Metabolism;Metabolism;Metabolism;Metabolism	Global and overview maps;Global and overview maps;Carbohydrate metabolism;Biosynthesis of other secondary metabolites;Metabolism of other amino acids	ko01100//Metabolic pathways;ko01110//Biosynthesis of secondary metabolites;ko00500//Starch and sucrose metabolism;ko00940//Phenylpropanoid biosynthesis;ko00460//Cyanoamino acid metabolism	K01188;K01188;K01188;K01188;K01188	-	GO:0016798//hydrolase activity, acting on glycosyl bonds	GO:0008152//metabolic process
Unigene0000208	42840000	44741000	49582000	355550000	350290000	419750000	45721000	3.75197e+08	3.03672	2.18982e-11	1.96019e-10	AAG	preproricin, partial [Ricinus communis]	-	-	-	-	-	GO:0016787//hydrolase activity	-
Unigene0012386	40514000	42430000	46240000	284980000	313260000	336290000	4.30613e+07	311510000	2.85481	2.53694e-13	3.10012e-12	GEL	PREDICTED: ribosome-inactivating protein gelonin [Ricinus communis]	-	-	-	-	-	GO:0016798//hydrolase activity, acting on glycosyl bonds	GO:0008152//metabolic process
Unigene0046600	41751000	41903000	41924000	161650000	206450000	138230000	4.18593e+07	1.68777e+08	2.01149	2.43158e-05	6.87566e-05	--	PREDICTED: 2S albumin-like [Ricinus communis]	-	-	-	-	-	-	-
Unigene0000172	37064000	39180000	42817000	158360000	159900000	175150000	39687000	164470000	2.05109	3.33064e-16	6.60521e-15	AAG	PREDICTED: ricin-like [Ricinus communis]	-	-	-	-	-	-	-
Unigene0004547	230270000	222160000	208170000	90919000	88184000	111400000	220200000	9.68343e+07	-1.18522	3.17412e-35	9.34779e-33	ANNAT8	PREDICTED: annexin-like protein RJ4 isoform X1 [Ricinus communis]	-	-	-	-	-	GO:0005543//phospholipid binding	-
Unigene0011183	30350000	32339000	30495000	88005000	76244000	93610000	3.10613e+07	85953000	1.46843	7.41574e-08	3.5168e-07	--	PREDICTED: 2S albumin-like [Ricinus communis]	-	-	-	-	GO:0005773//vacuole	-	-
Unigene0007173	106410000	102630000	111030000	77680000	74718000	86303000	106690000	79567000	-0.423183	8.68843e-24	5.16918e-22	rbcL	ribulose-1 (chloroplast) [Juglans regia]	Metabolism;Metabolism;Metabolism;Metabolism	Global and overview maps;Global and overview maps;Energy metabolism;Carbohydrate metabolism	ko01100//Metabolic pathways;ko01200//Carbon metabolism;ko00710//Carbon fixation in photosynthetic organisms;ko00630//Glyoxylate and dicarboxylate metabolism	K01601;K01601;K01601;K01601	GO:0009536//plastid	GO:0016491//oxidoreductase activity;GO:0016831//carboxy-lyase activity;GO:0043169//cation binding	GO:0015977//carbon fixation;GO:0043094//cellular metabolic compound salvage
Unigene0017235	149030000	158740000	141340000	78934000	71702000	85752000	1.49703e+08	78796000	-0.925912	9.3525e-59	2.75431e-55	CHC1	PREDICTED: clathrin heavy chain 1 [Ricinus communis]	Cellular Processes	Transport and catabolism	ko04144//Endocytosis	K04646	GO:0030125//clathrin vesicle coat	-	GO:0015031//protein transport
Unigene0000837	166170000	170450000	152790000	73252000	69780000	83301000	1.63137e+08	7.54443e+07	-1.1126	5.52983e-42	4.07134e-39	ANN1	PREDICTED: annexin D1 [Ricinus communis]	-	-	-	-	GO:0005576//extracellular region;GO:0005911//cell-cell junction;GO:0009532//plastid stroma;GO:0030312//external encapsulating structure;GO:0031090//organelle membrane	GO:0005543//phospholipid binding;GO:0032550//purine ribonucleoside binding;GO:0046914//transition metal ion binding;GO:0046983//protein dimerization activity	GO:0000097//sulfur amino acid biosynthetic process;GO:0006325//chromatin organization;GO:0006694//steroid biosynthetic process;GO:0006816//calcium ion transport;GO:0006873//cellular ion homeostasis;GO:0009414//response to water deprivation;GO:0071805//potassium ion transmembrane transport
Unigene0043297	48622000	48926000	42268000	50199000	59412000	72206000	4.66053e+07	6.06057e+07	0.378958	0.0279834	0.0354076	METE	PREDICTED: 5-methyltetrahydropteroyltriglutamate--homocysteine methyltransferase [Ricinus communis]	Metabolism;Metabolism;Metabolism;Metabolism;Metabolism	Global and overview maps;Global and overview maps;Global and overview maps;Amino acid metabolism;Metabolism of other amino acids	ko01100//Metabolic pathways;ko01110//Biosynthesis of secondary metabolites;ko01230//Biosynthesis of amino acids;ko00270//Cysteine and methionine metabolism;ko00450//Selenocompound metabolism	K00549;K00549;K00549;K00549;K00549	-	GO:0016741//transferase activity, transferring one-carbon groups;GO:0046914//transition metal ion binding	GO:0000097//sulfur amino acid biosynthetic process
Unigene0051985	32785000	32688000	32745000	49778000	57688000	67143000	3.27393e+07	58203000	0.830069	1.21175e-17	3.19083e-16	PDI	protein disulfide-isomerase precursor [Ricinus communis]	Genetic Information Processing	Folding, sorting and degradation	ko04141//Protein processing in endoplasmic reticulum	K09580	GO:0043231//intracellular membrane-bounded organelle	GO:0016740//transferase activity	GO:0019725//cellular homeostasis;GO:0044267//cellular protein metabolic process
Unigene0048206	23720000	24907000	27359000	51925000	57549000	56731000	2.53287e+07	5.54017e+07	1.12916	2.17481e-06	7.79175e-06	At4g34880	Amidase domain-containing protein [Cephalotus follicularis]	Metabolism;Metabolism;Metabolism	Amino acid metabolism;Amino acid metabolism;Amino acid metabolism	ko00330//Arginine and proline metabolism;ko00360//Phenylalanine metabolism;ko00380//Tryptophan metabolism	K01426;K01426;K01426	-	GO:0016879//ligase activity, forming carbon-nitrogen bonds	-
Unigene0004685	19448000	19332000	18740000	53479000	52482000	58884000	1.91733e+07	5.49483e+07	1.51897	6.45353e-13	7.35228e-12	--	PREDICTED: late embryogenesis abundant protein D-7 [Ricinus communis]	-	-	-	-	-	-	-
Unigene0042942	76060000	73733000	74826000	51325000	51717000	61051000	74873000	5.46977e+07	-0.452966	1.30726e-10	1.01849e-09	PGK3	PREDICTED: phosphoglycerate kinase, cytosolic [Ricinus communis]	Metabolism;Metabolism;Metabolism;Metabolism;Metabolism;Metabolism	Global and overview maps;Global and overview maps;Global and overview maps;Global and overview maps;Carbohydrate metabolism;Energy metabolism	ko01100//Metabolic pathways;ko01110//Biosynthesis of secondary metabolites;ko01200//Carbon metabolism;ko01230//Biosynthesis of amino acids;ko00010//Glycolysis / Gluconeogenesis;ko00710//Carbon fixation in photosynthetic organisms	K00927;K00927;K00927;K00927;K00927;K00927	GO:0005576//extracellular region;GO:0005911//cell-cell junction;GO:0009532//plastid stroma;GO:0031090//organelle membrane	GO:0016772//transferase activity, transferring phosphorus-containing groups;GO:0032550//purine ribonucleoside binding	GO:0006090//pyruvate metabolic process;GO:0006796//phosphate-containing compound metabolic process;GO:0010038//response to metal ion;GO:0033554//cellular response to stress
Unigene0049069	15782000	16104000	17283000	67113000	63979000	32709000	1.63897e+07	5.46003e+07	1.73612	5.21977e-08	2.54929e-07	--	PREDICTED: 2S albumin-like [Ricinus communis]	-	-	-	-	GO:0005773//vacuole	-	-
Unigene0048736	19436000	19851000	18921000	50681000	59323000	53356000	1.94027e+07	5.44533e+07	1.48877	1.91753e-09	1.22887e-08	--	PREDICTED: 2S albumin [Ricinus communis]	-	-	-	-	-	-	-
Unigene0041450	73213000	76392000	66047000	52606000	51915000	57860000	71884000	54127000	-0.409322	4.03343e-33	9.13727e-31	TSN1	PREDICTED: staphylococcal nuclease domain-containing protein 1 [Ricinus communis]	-	-	-	-	-	-	GO:0016458//gene silencing
Unigene0051229	412170000	236570000	595580000	66738000	41407000	53905000	4.14773e+08	5.40167e+07	-2.94085	2.39218e-19	8.19184e-18	MLP28	PREDICTED: MLP-like protein 31 [Jatropha curcas]	-	-	-	-	-	-	-
Unigene0010352	63628000	64350000	73861000	52043000	48875000	51280000	6.72797e+07	5.07327e+07	-0.407256	6.59407e-25	4.6237e-23	At1g60420	PREDICTED: probable nucleoredoxin 1 [Jatropha curcas]	-	-	-	-	-	GO:0016668//oxidoreductase activity, acting on a sulfur group of donors, NAD(P) as acceptor	GO:0044710//single-organism metabolic process
Unigene0038038	102420000	106810000	100780000	48460000	46548000	51939000	1.03337e+08	4.89823e+07	-1.07702	5.73694e-49	6.75812e-46	PLD1	phospholipase D alpha 1 [Ricinus communis]	Metabolism;Metabolism;Cellular Processes;Metabolism;Metabolism	Global and overview maps;Global and overview maps;Transport and catabolism;Lipid metabolism;Lipid metabolism	ko01100//Metabolic pathways;ko01110//Biosynthesis of secondary metabolites;ko04144//Endocytosis;ko00564//Glycerophospholipid metabolism;ko00565//Ether lipid metabolism	K01115;K01115;K01115;K01115;K01115	-	GO:0004620//phospholipase activity;GO:0046872//metal ion binding	GO:0006650//glycerophospholipid metabolic process
Unigene0007388	107280000	107600000	108250000	45540000	44265000	52036000	107710000	4.72803e+07	-1.18784	6.43079e-32	1.08221e-29	ATPA	ATPase subunit 1 (mitochondrion) [Cannabis sativa]	Metabolism;Metabolism	Global and overview maps;Energy metabolism	ko01100//Metabolic pathways;ko00190//Oxidative phosphorylation	K02132;K02132	GO:0033178//proton-transporting two-sector ATPase complex, catalytic domain;GO:0043231//intracellular membrane-bounded organelle	GO:0015078//hydrogen ion transmembrane transporter activity;GO:0019829//cation-transporting ATPase activity;GO:0032550//purine ribonucleoside binding	GO:0006754//ATP biosynthetic process;GO:0015988//energy coupled proton transmembrane transport, against electrochemical gradient
Unigene0047800	4737900	4655000	5784000	66201000	43693000	31535000	5.05897e+06	47143000	3.22013	1.26368e-06	4.74383e-06	PI1	PREDICTED: proteinase inhibitor-like [Jatropha curcas]	-	-	-	-	-	GO:0004866//endopeptidase inhibitor activity	GO:0006950//response to stress;GO:0010466//negative regulation of peptidase activity
Unigene0048346	74051000	71544000	75831000	46000000	45184000	49419000	7.38087e+07	4.68677e+07	-0.655197	4.44787e-17	1.02336e-15	FDH1	PREDICTED: formate dehydrogenase, mitochondrial [Gossypium raimondii]	Metabolism;Metabolism;Metabolism	Global and overview maps;Global and overview maps;Carbohydrate metabolism	ko01100//Metabolic pathways;ko01200//Carbon metabolism;ko00630//Glyoxylate and dicarboxylate metabolism	K00122;K00122;K00122	-	-	-
Unigene0043296	35657000	36872000	34335000	38505000	42328000	53967000	3.56213e+07	4.49333e+07	0.335045	0.000195191	0.000453163	METE	methionine synthase [Carica papaya]	Metabolism;Metabolism;Metabolism;Metabolism;Metabolism	Global and overview maps;Global and overview maps;Global and overview maps;Amino acid metabolism;Metabolism of other amino acids	ko01100//Metabolic pathways;ko01110//Biosynthesis of secondary metabolites;ko01230//Biosynthesis of amino acids;ko00270//Cysteine and methionine metabolism;ko00450//Selenocompound metabolism	K00549;K00549;K00549;K00549;K00549	-	GO:0016741//transferase activity, transferring one-carbon groups;GO:0046914//transition metal ion binding	GO:0000097//sulfur amino acid biosynthetic process
Unigene0046942	59489000	61356000	86866000	41104000	44384000	47142000	69237000	44210000	-0.64717	8.42024e-22	3.99962e-20	CAT2	PREDICTED: catalase isozyme 2 [Ricinus communis]	Metabolism;Metabolism;Metabolism;Cellular Processes;Environmental Information Processing;Metabolism	Global and overview maps;Global and overview maps;Carbohydrate metabolism;Transport and catabolism;Signal transduction;Amino acid metabolism	ko01110//Biosynthesis of secondary metabolites;ko01200//Carbon metabolism;ko00630//Glyoxylate and dicarboxylate metabolism;ko04146//Peroxisome;ko04016//MAPK signaling pathway - plant;ko00380//Tryptophan metabolism	K03781;K03781;K03781;K03781;K03781;K03781	GO:0005777//peroxisome;GO:0005840//ribosome;GO:0009526//plastid envelope;GO:0030312//external encapsulating structure	GO:0004601//peroxidase activity;GO:0046906//tetrapyrrole binding;GO:0046914//transition metal ion binding	GO:0006950//response to stress;GO:0042743//hydrogen peroxide metabolic process;GO:0044710//single-organism metabolic process
Unigene0052727	289320000	248260000	316970000	46453000	36828000	41948000	284850000	41743000	-2.7706	2.4106e-17	5.65675e-16	SlH4	histone H4 [Zea mays]	-	-	-	-	GO:0005911//cell-cell junction;GO:0009536//plastid;GO:0031090//organelle membrane;GO:0043232//intracellular non-membrane-bounded organelle	GO:0003676//nucleic acid binding;GO:0046983//protein dimerization activity	GO:0034728//nucleosome organization
Unigene0050337	289320000	248260000	316970000	46453000	36828000	41948000	284850000	41743000	-2.7706	2.4106e-17	5.65675e-16	SlH4	Histone superfamily protein isoform 2, partial [Theobroma cacao]	-	-	-	-	GO:0005911//cell-cell junction;GO:0009536//plastid;GO:0031090//organelle membrane;GO:0043232//intracellular non-membrane-bounded organelle	GO:0003676//nucleic acid binding;GO:0046983//protein dimerization activity	GO:0034728//nucleosome organization
Unigene0050340	289320000	248260000	316970000	46453000	36828000	41948000	284850000	41743000	-2.7706	2.4106e-17	5.65675e-16	SlH4	PREDICTED: histone H4 [Eucalyptus grandis]	-	-	-	-	GO:0005911//cell-cell junction;GO:0009536//plastid;GO:0031090//organelle membrane;GO:0043232//intracellular non-membrane-bounded organelle	GO:0003676//nucleic acid binding;GO:0046983//protein dimerization activity	GO:0034728//nucleosome organization
Unigene0050343	289320000	248260000	316970000	46453000	36828000	41948000	284850000	41743000	-2.7706	2.4106e-17	5.65675e-16	SlH4	PREDICTED: histone H4-like [Zea mays]	-	-	-	-	GO:0005911//cell-cell junction;GO:0009536//plastid;GO:0031090//organelle membrane;GO:0043232//intracellular non-membrane-bounded organelle	GO:0003676//nucleic acid binding;GO:0046983//protein dimerization activity	GO:0034728//nucleosome organization
Unigene0049839	289320000	248260000	316970000	46453000	36828000	41948000	284850000	41743000	-2.7706	2.4106e-17	5.65675e-16	SlH4	PREDICTED: histone H4-like [Zea mays]	-	-	-	-	GO:0005911//cell-cell junction;GO:0009536//plastid;GO:0031090//organelle membrane;GO:0043232//intracellular non-membrane-bounded organelle	GO:0003676//nucleic acid binding;GO:0046983//protein dimerization activity	GO:0034728//nucleosome organization
Unigene0050342	289320000	248260000	316970000	46453000	36828000	41948000	284850000	41743000	-2.7706	2.4106e-17	5.65675e-16	SlH4	PREDICTED: histone H4-like [Glycine max]	-	-	-	-	GO:0005911//cell-cell junction;GO:0009536//plastid;GO:0031090//organelle membrane;GO:0043232//intracellular non-membrane-bounded organelle	GO:0003676//nucleic acid binding;GO:0046983//protein dimerization activity	GO:0034728//nucleosome organization
Unigene0030633	289320000	248260000	316970000	46453000	36828000	41948000	284850000	41743000	-2.7706	2.4106e-17	5.65675e-16	SlH4	Histone superfamily protein isoform 2, partial [Theobroma cacao]	-	-	-	-	GO:0005911//cell-cell junction;GO:0009536//plastid;GO:0031090//organelle membrane;GO:0043232//intracellular non-membrane-bounded organelle	GO:0003676//nucleic acid binding;GO:0046983//protein dimerization activity	GO:0034728//nucleosome organization
Unigene0050335	289320000	248260000	316970000	46453000	36828000	41948000	284850000	41743000	-2.7706	2.4106e-17	5.65675e-16	SlH4	Histone H4, partial [Noccaea caerulescens]	-	-	-	-	GO:0005911//cell-cell junction;GO:0009536//plastid;GO:0031090//organelle membrane;GO:0043232//intracellular non-membrane-bounded organelle	GO:0003676//nucleic acid binding;GO:0046983//protein dimerization activity	GO:0034728//nucleosome organization
Unigene0050341	289320000	248260000	316970000	46453000	36828000	41948000	284850000	41743000	-2.7706	2.4106e-17	5.65675e-16	SlH4	Histone superfamily protein isoform 2, partial [Theobroma cacao]	-	-	-	-	GO:0005911//cell-cell junction;GO:0009536//plastid;GO:0031090//organelle membrane;GO:0043232//intracellular non-membrane-bounded organelle	GO:0003676//nucleic acid binding;GO:0046983//protein dimerization activity	GO:0034728//nucleosome organization
Unigene0049838	289320000	248260000	316970000	46453000	36828000	41948000	284850000	41743000	-2.7706	2.4106e-17	5.65675e-16	SlH4	PREDICTED: histone H4-like [Juglans regia]	-	-	-	-	-	-	-
Unigene0000385	289320000	248260000	316970000	46453000	36828000	41948000	284850000	41743000	-2.7706	2.4106e-17	5.65675e-16	SlH4	Histone superfamily protein isoform 2, partial [Theobroma cacao]	-	-	-	-	GO:0005911//cell-cell junction;GO:0009536//plastid;GO:0031090//organelle membrane;GO:0043232//intracellular non-membrane-bounded organelle	GO:0003676//nucleic acid binding;GO:0046983//protein dimerization activity	GO:0034728//nucleosome organization
Unigene0050336	289320000	248260000	316970000	46453000	36828000	41948000	284850000	41743000	-2.7706	2.4106e-17	5.65675e-16	SlH4	PREDICTED: histone H4 [Eucalyptus grandis]	-	-	-	-	-	-	-
Unigene0012076	289320000	248260000	316970000	46453000	36828000	41948000	284850000	41743000	-2.7706	2.4106e-17	5.65675e-16	SlH4	Histone H4 [Zea mays]	-	-	-	-	GO:0005911//cell-cell junction;GO:0009536//plastid;GO:0031090//organelle membrane;GO:0043232//intracellular non-membrane-bounded organelle	GO:0003676//nucleic acid binding;GO:0046983//protein dimerization activity	GO:0034728//nucleosome organization
Unigene0002511	80374000	98176000	86513000	37317000	36339000	44876000	8.83543e+07	3.95107e+07	-1.16106	1.2409e-27	1.09088e-25	RPL3	60S ribosomal protein L3 [Morus notabilis]	Genetic Information Processing	Translation	ko03010//Ribosome	K02925	GO:0030529//intracellular ribonucleoprotein complex	-	GO:0010467//gene expression
Unigene0001375	100240000	99833000	99939000	40324000	33898000	43397000	100004000	3.92063e+07	-1.3509	2.80395e-27	2.29378e-25	CAM-1	Calmodulin-6, partial [Noccaea caerulescens]	Organismal Systems;Environmental Information Processing;Environmental Information Processing	Environmental adaptation;Signal transduction;Signal transduction	ko04626//Plant-pathogen interaction;ko04016//MAPK signaling pathway - plant;ko04070//Phosphatidylinositol signaling system	K02183;K02183;K02183	-	-	-
Unigene0052590	100240000	99833000	99939000	40324000	33898000	43397000	100004000	3.92063e+07	-1.3509	2.80395e-27	2.29378e-25	CAM1-1	PREDICTED: calmodulin-like [Musa acuminata subsp. malaccensis] [Musa acuminata]	Organismal Systems;Environmental Information Processing;Environmental Information Processing	Environmental adaptation;Signal transduction;Signal transduction	ko04626//Plant-pathogen interaction;ko04016//MAPK signaling pathway - plant;ko04070//Phosphatidylinositol signaling system	K02183;K02183;K02183	GO:0044444//cytoplasmic part	GO:0046872//metal ion binding	GO:0006637//acyl-CoA metabolic process;GO:0009593//detection of chemical stimulus;GO:0009605//response to external stimulus;GO:0019932//second-messenger-mediated signaling;GO:0048580//regulation of post-embryonic development
Unigene0052589	100240000	99833000	99939000	40324000	33898000	43397000	100004000	3.92063e+07	-1.3509	2.80395e-27	2.29378e-25	CAM2	calmodulin [Zea mays]	Organismal Systems;Environmental Information Processing;Environmental Information Processing	Environmental adaptation;Signal transduction;Signal transduction	ko04626//Plant-pathogen interaction;ko04016//MAPK signaling pathway - plant;ko04070//Phosphatidylinositol signaling system	K02183;K02183;K02183	-	GO:0043169//cation binding	-
Unigene0005454	100240000	99833000	99939000	40324000	33898000	43397000	100004000	3.92063e+07	-1.3509	2.80395e-27	2.29378e-25	CAM-1	PREDICTED: calmodulin-like [Gossypium raimondii]	Organismal Systems;Environmental Information Processing;Environmental Information Processing	Environmental adaptation;Signal transduction;Signal transduction	ko04626//Plant-pathogen interaction;ko04016//MAPK signaling pathway - plant;ko04070//Phosphatidylinositol signaling system	K02183;K02183;K02183	-	-	-
Unigene0000285	67499000	70882000	63724000	37427000	36055000	42033000	6.73683e+07	38505000	-0.807025	7.36043e-23	4.04983e-21	ANN2	annexin [Manihot esculenta]	-	-	-	-	-	GO:0005543//phospholipid binding	-
Unigene0051260	72534000	80610000	71425000	35918000	33307000	38857000	7.48563e+07	3.60273e+07	-1.05503	1.75255e-48	1.72042e-45	HOP3	PREDICTED: hsp70-Hsp90 organizing protein 3 [Ricinus communis]	-	-	-	-	-	-	-
Unigene0002336	77052000	88637000	75731000	34451000	31186000	39290000	8.04733e+07	3.49757e+07	-1.20216	2.0049e-32	3.69027e-30	FKBP65	PREDICTED: peptidyl-prolyl cis-trans isomerase FKBP62 [Ricinus communis]	-	-	-	-	GO:0043231//intracellular membrane-bounded organelle;GO:0044444//cytoplasmic part	GO:0016859//cis-trans isomerase activity;GO:1902936//phosphatidylinositol bisphosphate binding	GO:0000302//response to reactive oxygen species;GO:0006498//N-terminal protein lipidation;GO:0009642//response to light intensity;GO:0033554//cellular response to stress;GO:0044707//single-multicellular organism process
Unigene0050906	13802000	14635000	13744000	40625000	36804000	25825000	1.40603e+07	34418000	1.29153	0.00697987	0.0108962	MATP7	oleosin2 [Plukenetia volubilis]	-	-	-	-	GO:0031224//intrinsic component of membrane	-	-
Unigene0040425	53693000	71930000	67992000	32866000	32140000	36212000	6.45383e+07	3.37393e+07	-0.935725	2.07533e-12	2.14075e-11	At1g18250	PREDICTED: osmotin-like protein [Ricinus communis]	-	-	-	-	GO:0005618//cell wall;GO:0005911//cell-cell junction	-	GO:0071555//cell wall organization
Unigene0028565	12798000	13296000	13341000	37758000	35368000	27676000	13145000	3.36007e+07	1.35398	3.426e-06	1.18007e-05	MATP6-A	oleosin 18.2 kDa-like [Jatropha curcas]	-	-	-	-	GO:0005811//lipid particle;GO:0031224//intrinsic component of membrane	-	-
Unigene0044512	16293000	17021000	16659000	53742000	34306000	12031000	1.66577e+07	3.33597e+07	1.00192	0.0196409	0.02634	--	-	-	-	-	-	-	-	-
Unigene0026092	67922000	69186000	64121000	31499000	29966000	35909000	6.70763e+07	32458000	-1.04723	3.82462e-11	3.26006e-10	RAP40	PREDICTED: 40S ribosomal protein Sa-2 [Ricinus communis]	Genetic Information Processing	Translation	ko03010//Ribosome	K02998	GO:0015935//small ribosomal subunit	GO:0005198//structural molecule activity	GO:0010467//gene expression
Unigene0026093	67922000	69186000	64121000	31499000	29966000	35909000	6.70763e+07	32458000	-1.04723	3.82462e-11	3.26006e-10	RAP40	PREDICTED: 40S ribosomal protein SA-like [Jatropha curcas]	Genetic Information Processing	Translation	ko03010//Ribosome	K02998	GO:0015935//small ribosomal subunit	GO:0005198//structural molecule activity	GO:0010467//gene expression
Unigene0017530	9781900	9708700	9581700	28326000	33912000	33821000	9.69077e+06	3.20197e+07	1.72428	0.000143459	0.000343207	MLP43	PREDICTED: MLP-like protein 43 [Vitis vinifera]	-	-	-	-	-	-	-
Unigene0015398	46676000	51756000	45758000	29691000	28688000	37562000	4.80633e+07	3.19803e+07	-0.587752	7.71594e-15	1.21192e-13	PGI1	PREDICTED: glucose-6-phosphate isomerase 1, chloroplastic [Ricinus communis]	Metabolism;Metabolism;Metabolism;Metabolism;Metabolism;Metabolism;Metabolism	Global and overview maps;Global and overview maps;Global and overview maps;Carbohydrate metabolism;Carbohydrate metabolism;Carbohydrate metabolism;Carbohydrate metabolism	ko01100//Metabolic pathways;ko01110//Biosynthesis of secondary metabolites;ko01200//Carbon metabolism;ko00010//Glycolysis / Gluconeogenesis;ko00520//Amino sugar and nucleotide sugar metabolism;ko00500//Starch and sucrose metabolism;ko00030//Pentose phosphate pathway	K01810;K01810;K01810;K01810;K01810;K01810;K01810	-	GO:0003824//catalytic activity	GO:0006006//glucose metabolic process;GO:0006090//pyruvate metabolic process
Unigene0000034	68581000	70170000	67704000	29961000	27965000	35334000	6.88183e+07	3.10867e+07	-1.1465	8.86726e-26	6.44792e-24	ATPB	PREDICTED: ATP synthase subunit beta, mitochondrial [Jatropha curcas]	Metabolism;Metabolism	Global and overview maps;Energy metabolism	ko01100//Metabolic pathways;ko00190//Oxidative phosphorylation	K02133;K02133	GO:0033178//proton-transporting two-sector ATPase complex, catalytic domain;GO:0044455//mitochondrial membrane part	GO:0019829//cation-transporting ATPase activity;GO:0032550//purine ribonucleoside binding	GO:0006754//ATP biosynthetic process;GO:0015988//energy coupled proton transmembrane transport, against electrochemical gradient
Unigene0001747	44521000	52304000	42006000	27344000	32185000	33674000	46277000	3.10677e+07	-0.574881	0.0187848	0.0254175	GAPC2	PREDICTED: glyceraldehyde-3-phosphate dehydrogenase, cytosolic [Jatropha curcas]	Metabolism;Metabolism;Metabolism;Metabolism;Metabolism;Metabolism	Global and overview maps;Global and overview maps;Global and overview maps;Global and overview maps;Carbohydrate metabolism;Energy metabolism	ko01100//Metabolic pathways;ko01110//Biosynthesis of secondary metabolites;ko01200//Carbon metabolism;ko01230//Biosynthesis of amino acids;ko00010//Glycolysis / Gluconeogenesis;ko00710//Carbon fixation in photosynthetic organisms	K00134;K00134;K00134;K00134;K00134;K00134	-	GO:0000166//nucleotide binding;GO:0016903//oxidoreductase activity, acting on the aldehyde or oxo group of donors	GO:0044710//single-organism metabolic process
Unigene0012037	59801000	61546000	58965000	29298000	26546000	34810000	60104000	30218000	-0.992053	8.20851e-35	2.30229e-32	PHO1	PREDICTED: alpha-1,4 glucan phosphorylase L isozyme, chloroplastic/amyloplastic isoform X1 [Ricinus communis]	Metabolism;Metabolism;Metabolism	Global and overview maps;Global and overview maps;Carbohydrate metabolism	ko01100//Metabolic pathways;ko01110//Biosynthesis of secondary metabolites;ko00500//Starch and sucrose metabolism	K00688;K00688;K00688	GO:0009532//plastid stroma	GO:0004645//phosphorylase activity;GO:0043168//anion binding	GO:0005982//starch metabolic process;GO:0006950//response to stress;GO:0009617//response to bacterium
Unigene0009433	51605000	56854000	50086000	28454000	28492000	32853000	5.28483e+07	29933000	-0.820121	1.38827e-17	3.57071e-16	PFP-BETA	PREDICTED: pyrophosphate--fructose 6-phosphate 1-phosphotransferase subunit beta [Ricinus communis]	Metabolism;Metabolism;Metabolism;Metabolism;Metabolism	Global and overview maps;Global and overview maps;Carbohydrate metabolism;Carbohydrate metabolism;Carbohydrate metabolism	ko01100//Metabolic pathways;ko01110//Biosynthesis of secondary metabolites;ko00010//Glycolysis / Gluconeogenesis;ko00051//Fructose and mannose metabolism;ko00030//Pentose phosphate pathway	K00895;K00895;K00895;K00895;K00895	GO:0030312//external encapsulating structure;GO:0044445//cytosolic part	GO:0008443//phosphofructokinase activity;GO:0032550//purine ribonucleoside binding	GO:0006084//acetyl-CoA metabolic process;GO:0006090//pyruvate metabolic process;GO:0016310//phosphorylation;GO:0016458//gene silencing;GO:0034968//histone lysine methylation
Unigene0024952	232660000	220440000	201990000	33243000	24815000	31670000	2.18363e+08	2.99093e+07	-2.86806	1.89462e-13	2.35428e-12	--	proteinase inhibitor [Jatropha curcas]	-	-	-	-	-	-	-
Unigene0000085	46786000	46995000	46942000	27899000	28144000	30128000	4.69077e+07	2.87237e+07	-0.707584	4.7346e-29	5.468e-27	ogdh	PREDICTED: 2-oxoglutarate dehydrogenase, mitochondrial [Ricinus communis]	Metabolism;Metabolism;Metabolism;Metabolism;Metabolism;Metabolism	Global and overview maps;Global and overview maps;Global and overview maps;Carbohydrate metabolism;Amino acid metabolism;Amino acid metabolism	ko01100//Metabolic pathways;ko01110//Biosynthesis of secondary metabolites;ko01200//Carbon metabolism;ko00020//Citrate cycle (TCA cycle);ko00380//Tryptophan metabolism;ko00310//Lysine degradation	K00164;K00164;K00164;K00164;K00164;K00164	-	GO:0016903//oxidoreductase activity, acting on the aldehyde or oxo group of donors;GO:0019842//vitamin binding	GO:0006101//citrate metabolic process
Unigene0045786	58238000	57005000	59684000	27364000	26203000	32467000	58309000	28678000	-1.02377	1.18573e-30	1.55198e-28	At3g02090	PREDICTED: LOW QUALITY PROTEIN: probable mitochondrial-processing peptidase subunit beta [Ricinus communis]	-	-	-	-	-	GO:0004175//endopeptidase activity;GO:0043169//cation binding	GO:0019538//protein metabolic process
Unigene0051228	6884600	7305200	8264500	28390000	29381000	28213000	7.48477e+06	2.86613e+07	1.93708	1.75589e-06	6.43573e-06	MLP31	PREDICTED: MLP-like protein 31 [Jatropha curcas]	-	-	-	-	-	-	GO:0050896//response to stimulus
Unigene0045035	36087000	35240000	35399000	27972000	27107000	30379000	3.55753e+07	28486000	-0.320624	1.92206e-14	2.84446e-13	PGM1	PREDICTED: phosphoglucomutase, cytoplasmic [Ricinus communis]	Metabolism;Metabolism;Metabolism;Metabolism;Metabolism;Metabolism;Metabolism;Metabolism	Global and overview maps;Global and overview maps;Carbohydrate metabolism;Nucleotide metabolism;Carbohydrate metabolism;Carbohydrate metabolism;Carbohydrate metabolism;Carbohydrate metabolism	ko01100//Metabolic pathways;ko01110//Biosynthesis of secondary metabolites;ko00010//Glycolysis / Gluconeogenesis;ko00230//Purine metabolism;ko00520//Amino sugar and nucleotide sugar metabolism;ko00500//Starch and sucrose metabolism;ko00030//Pentose phosphate pathway;ko00052//Galactose metabolism	K01835;K01835;K01835;K01835;K01835;K01835;K01835;K01835	-	GO:0016868//intramolecular transferase activity, phosphotransferases;GO:0043169//cation binding	GO:0044238//primary metabolic process
Unigene0022903	22152000	23250000	21075000	25327000	28486000	31034000	22159000	2.82823e+07	0.352008	0.00513558	0.00832836	PPC1	PREDICTED: phosphoenolpyruvate carboxylase, housekeeping isozyme [Ricinus communis]	Metabolism;Metabolism;Metabolism;Metabolism	Global and overview maps;Global and overview maps;Carbohydrate metabolism;Energy metabolism	ko01100//Metabolic pathways;ko01200//Carbon metabolism;ko00620//Pyruvate metabolism;ko00710//Carbon fixation in photosynthetic organisms	K01595;K01595;K01595;K01595	-	GO:0004611//phosphoenolpyruvate carboxykinase activity;GO:0016628//oxidoreductase activity, acting on the CH-CH group of donors, NAD or NADP as acceptor	GO:0006101//citrate metabolic process
Unigene0043954	4637800	4983700	5495800	34520000	29483000	20632000	5039100	2.82117e+07	2.48505	5.39568e-07	2.18875e-06	--	PREDICTED: uncharacterized protein LOC8267564 [Ricinus communis]	-	-	-	-	-	-	-
Unigene0008301	53257000	55803000	49289000	27753000	24974000	31889000	52783000	2.82053e+07	-0.904105	2.60266e-32	4.50872e-30	HSP70-14	PREDICTED: heat shock 70 kDa protein 15 [Ricinus communis]	-	-	-	-	-	GO:0016628//oxidoreductase activity, acting on the CH-CH group of donors, NAD or NADP as acceptor;GO:0032550//purine ribonucleoside binding	GO:0044710//single-organism metabolic process
Unigene0050310	7701500	7648900	7303700	27484000	27738000	29377000	7.55137e+06	2.81997e+07	1.90087	1.26526e-07	5.76362e-07	--	PREDICTED: defensin-like protein 1 [Juglans regia]	-	-	-	-	-	-	-
Unigene0005047	17079000	16318000	15819000	28098000	28407000	27845000	1.64053e+07	2.81167e+07	0.777261	0.000726272	0.00146749	ADH	LOW QUALITY PROTEIN: ADH_zinc_N domain-containing protein/ADH_N domain-containing protein [Cephalotus follicularis]	Metabolism;Metabolism;Metabolism;Metabolism;Metabolism;Metabolism	Global and overview maps;Global and overview maps;Carbohydrate metabolism;Lipid metabolism;Amino acid metabolism;Lipid metabolism	ko01100//Metabolic pathways;ko01110//Biosynthesis of secondary metabolites;ko00010//Glycolysis / Gluconeogenesis;ko00071//Fatty acid degradation;ko00350//Tyrosine metabolism;ko00592//alpha-Linolenic acid metabolism	K18857;K18857;K18857;K18857;K18857;K18857	-	GO:0016616//oxidoreductase activity, acting on the CH-OH group of donors, NAD or NADP as acceptor;GO:0043169//cation binding	GO:0044710//single-organism metabolic process
Unigene0052142	34898000	35147000	35208000	26625000	25235000	32222000	3.50843e+07	2.80273e+07	-0.323992	8.58357e-05	0.000215229	ADK2	Adenosine kinase 2 [Theobroma cacao]	Metabolism;Metabolism	Global and overview maps;Nucleotide metabolism	ko01100//Metabolic pathways;ko00230//Purine metabolism	K00856;K00856	-	GO:0016772//transferase activity, transferring phosphorus-containing groups	GO:0009152//purine ribonucleotide biosynthetic process;GO:0043101//purine-containing compound salvage
Unigene0042727	10630000	12615000	10011000	26141000	28807000	28489000	1.10853e+07	2.78123e+07	1.32707	6.87488e-14	9.26615e-13	DHAR2	PREDICTED: glutathione S-transferase DHAR2 [Ricinus communis]	Metabolism;Metabolism;Metabolism	Global and overview maps;Metabolism of other amino acids;Carbohydrate metabolism	ko01100//Metabolic pathways;ko00480//Glutathione metabolism;ko00053//Ascorbate and aldarate metabolism	K21888;K21888;K21888	-	-	-
Unigene0049805	10221000	10365000	10529000	28776000	31640000	22944000	1.03717e+07	2.77867e+07	1.42175	3.70414e-12	3.67049e-11	SBP	PREDICTED: vicilin-like antimicrobial peptides 2-2 [Ricinus communis]	-	-	-	-	-	-	-
Unigene0044574	10226000	10723000	10450000	28419000	24385000	29356000	1.04663e+07	2.73867e+07	1.38772	1.13491e-10	8.97263e-10	PER1	PREDICTED: 1-Cys peroxiredoxin [Ricinus communis]	Metabolism;Metabolism;Metabolism	Global and overview maps;Global and overview maps;Biosynthesis of other secondary metabolites	ko01100//Metabolic pathways;ko01110//Biosynthesis of secondary metabolites;ko00940//Phenylpropanoid biosynthesis	K11188;K11188;K11188	-	GO:0003824//catalytic activity;GO:0016209//antioxidant activity	GO:0044710//single-organism metabolic process
Unigene0042729	50459000	58810000	45278000	28736000	25699000	27195000	5.15157e+07	27210000	-0.920874	1.88762e-13	2.35054e-12	DHAR2	PREDICTED: glutathione S-transferase DHAR2 [Ricinus communis]	Metabolism;Metabolism;Metabolism	Global and overview maps;Metabolism of other amino acids;Carbohydrate metabolism	ko01100//Metabolic pathways;ko00480//Glutathione metabolism;ko00053//Ascorbate and aldarate metabolism	K21888;K21888;K21888	-	GO:0015038//glutathione disulfide oxidoreductase activity	GO:0044710//single-organism metabolic process
Unigene0004395	38778000	39380000	36726000	25421000	25220000	29869000	3.82947e+07	2.68367e+07	-0.512938	7.28297e-07	2.8636e-06	CNX1	PREDICTED: calnexin homolog [Ricinus communis]	Genetic Information Processing;Cellular Processes	Folding, sorting and degradation;Transport and catabolism	ko04141//Protein processing in endoplasmic reticulum;ko04145//Phagosome	K08054;K08054	GO:0043231//intracellular membrane-bounded organelle	GO:0005515//protein binding	GO:0044267//cellular protein metabolic process
Unigene0038380	36199000	41184000	33770000	24380000	24241000	31876000	37051000	2.68323e+07	-0.46554	1.63379e-06	6.01064e-06	SS	PREDICTED: sucrose synthase [Ricinus communis]	Metabolism;Metabolism	Global and overview maps;Carbohydrate metabolism	ko01100//Metabolic pathways;ko00500//Starch and sucrose metabolism	K00695;K00695	-	-	-
Unigene0048557	37850000	43742000	33293000	24621000	25568000	29974000	38295000	26721000	-0.519182	0.00130075	0.00246268	PRXIIB	PREDICTED: peroxiredoxin-2B [Ricinus communis]	-	-	-	-	-	GO:0003824//catalytic activity;GO:0016209//antioxidant activity	GO:0044710//single-organism metabolic process
Unigene0051694	46197000	45358000	42755000	25915000	24336000	29053000	44770000	2.64347e+07	-0.760101	1.91745e-19	6.76275e-18	MPA1	PREDICTED: puromycin-sensitive aminopeptidase isoform X1 [Jatropha curcas]	Metabolism;Metabolism	Global and overview maps;Metabolism of other amino acids	ko01100//Metabolic pathways;ko00480//Glutathione metabolism	K01256;K01256	-	GO:0046914//transition metal ion binding;GO:0070011//peptidase activity, acting on L-amino acid peptides	GO:0019538//protein metabolic process
Unigene0047002	47923000	47305000	45520000	24535000	23815000	30138000	46916000	2.61627e+07	-0.84257	2.22156e-25	1.59573e-23	GDI2	PREDICTED: guanosine nucleotide diphosphate dissociation inhibitor 1 [Jatropha curcas]	-	-	-	-	-	-	GO:0008104//protein localization;GO:0019222//regulation of metabolic process
Unigene0050978	56705000	62034000	57123000	25440000	25392000	27534000	5.86207e+07	26122000	-1.16614	2.2268e-14	3.22257e-13	RPS18A	PREDICTED: 40S ribosomal protein S18 [Ricinus communis]	Genetic Information Processing	Translation	ko03010//Ribosome	K02964	GO:0030529//intracellular ribonucleoprotein complex	GO:0003676//nucleic acid binding;GO:0005198//structural molecule activity	GO:0010467//gene expression
Unigene0050977	56705000	62034000	57123000	25440000	25392000	27534000	5.86207e+07	26122000	-1.16614	2.2268e-14	3.22257e-13	RPS18A	PREDICTED: 40S ribosomal protein S18 [Ricinus communis]	Genetic Information Processing	Translation	ko03010//Ribosome	K02964	GO:0030529//intracellular ribonucleoprotein complex	GO:0003676//nucleic acid binding;GO:0005198//structural molecule activity	GO:0010467//gene expression
Unigene0050980	56705000	62034000	57123000	25440000	25392000	27534000	5.86207e+07	26122000	-1.16614	2.2268e-14	3.22257e-13	RPS18A	PREDICTED: 40S ribosomal protein S18 [Ricinus communis]	Genetic Information Processing	Translation	ko03010//Ribosome	K02964	GO:0030529//intracellular ribonucleoprotein complex	GO:0003676//nucleic acid binding;GO:0005198//structural molecule activity	GO:0010467//gene expression
[truncated: 4,895 more rows]

## Sheet: Table S9
Table S9. GO enrichment analysis of all DAPs.
GO ID	Description		Pv1-vs-Pv2 (1965)	All (2334)	pvalue	p.adjust
[truncated: 2,262 more rows]

## Sheet: Table S10
Table S10. KEGG pathway enrichment analysis of all DAPs.
[truncated: 128 more rows]

[truncated: 3 more sheets: Table S11, Table S12, Table S13]
